# Supplementary material for: Divergent reactivity of sulfinates with pyridinium salts based on one- versus two-electron pathways
Source: Chem Sci. 2021 Mar 31;12(19):6629–37. doi: 10.1039/d1sc00776a (PMC8132931; doi:10.1039/d1sc00776a)
Supplement: SC-012-D1SC00776A-s002 [file SC-012-D1SC00776A-s002.cif]

# Electronic Supplementary Material (ESI) for Chemical Science.
# This journal is © The Royal Society of Chemistry 2021

####################################################################### 
# 
# This file contains crystal structure data downloaded from the 
# Cambridge Structural Database (CSD) hosted by the Cambridge 
# Crystallographic Data Centre (CCDC).
# 
# Full information about CCDC data access policies and citation 
# guidelines are available at http://www.ccdc.cam.ac.uk/access/V1 
# 
# Audit and citation data items may have been added by the CCDC. 
# Please retain this information to preserve the provenance of 
# this file and to allow appropriate attribution of the data. 
# 
#######################################################################

data_A20272O_014
_database_code_depnum_ccdc_archive 'CCDC 2057463'
loop_
_audit_author_name
_audit_author_address
'Dongwook Kim'
;Institute for Basic Science
South Korea
;
_audit_update_record             
;
2021-01-20 deposited with the CCDC.	2021-03-31 downloaded from the CCDC.
;

_audit_creation_method           SHELXL-2018/3
_shelx_SHELXL_version_number     2018/3
_chemical_name_systematic        ?
_chemical_name_common            ?
_chemical_melting_point          ?
_chemical_formula_moiety         ?
_chemical_formula_sum            'C17 H20 Cl N O3 S'
_chemical_formula_weight         353.85

loop_
_atom_type_symbol
_atom_type_description
_atom_type_scat_dispersion_real
_atom_type_scat_dispersion_imag
_atom_type_scat_source
C C 0.0033 0.0016 'International Tables Vol C Tables 4.2.6.8 and 6.1.1.4'
H H 0.0000 0.0000 'International Tables Vol C Tables 4.2.6.8 and 6.1.1.4'
N N 0.0061 0.0033 'International Tables Vol C Tables 4.2.6.8 and 6.1.1.4'
O O 0.0106 0.0060 'International Tables Vol C Tables 4.2.6.8 and 6.1.1.4'
S S 0.1246 0.1234 'International Tables Vol C Tables 4.2.6.8 and 6.1.1.4'
Cl Cl 0.1484 0.1585 'International Tables Vol C Tables 4.2.6.8 and 6.1.1.4'

_space_group_crystal_system      monoclinic
_space_group_IT_number           14
_space_group_name_H-M_alt        'P 21/n'
_space_group_name_Hall           '-P 2yn'

_shelx_space_group_comment       
;
The symmetry employed for this shelxl refinement is uniquely defined
by the following loop, which should always be used as a source of
symmetry information in preference to the above space-group names.
They are only intended as comments.
;

loop_
_space_group_symop_operation_xyz
'x, y, z'
'-x+1/2, y+1/2, -z+1/2'
'-x, -y, -z'
'x-1/2, -y-1/2, z-1/2'

_cell_length_a                   6.8411(2)
_cell_length_b                   15.3599(4)
_cell_length_c                   17.0637(5)
_cell_angle_alpha                90
_cell_angle_beta                 100.7506(11)
_cell_angle_gamma                90
_cell_volume                     1761.56(9)
_cell_formula_units_Z            4
_cell_measurement_temperature    173(2)
_cell_measurement_reflns_used    9989
_cell_measurement_theta_min      2.77
_cell_measurement_theta_max      27.09

_exptl_crystal_description       block
_exptl_crystal_colour            colourless
_exptl_crystal_density_meas      ?
_exptl_crystal_density_method    ?
_exptl_crystal_density_diffrn    1.334
_exptl_crystal_F_000             744
_exptl_transmission_factor_min   ?
_exptl_transmission_factor_max   ?
_exptl_crystal_size_max          0.142
_exptl_crystal_size_mid          0.078
_exptl_crystal_size_min          0.054
_exptl_absorpt_coefficient_mu    0.349
_shelx_estimated_absorpt_T_min   0.952
_shelx_estimated_absorpt_T_max   0.981
_exptl_absorpt_correction_type   MULTI-SCAN
_exptl_absorpt_correction_T_min  0.7026
_exptl_absorpt_correction_T_max  0.7455
_exptl_absorpt_process_details   SADABS
_exptl_absorpt_special_details   ?
_diffrn_ambient_temperature      173(2)
_diffrn_radiation_wavelength     0.71073
_diffrn_radiation_type           MoK\a
_diffrn_source                   'fine-focus sealed tube'
_diffrn_measurement_device_type  'CCD detector'
_diffrn_measurement_method       'phi and omega scans'
_diffrn_detector_area_resol_mean ?
_diffrn_reflns_number            29939
_diffrn_reflns_av_unetI/netI     0.0171
_diffrn_reflns_av_R_equivalents  0.0285
_diffrn_reflns_limit_h_min       -8
_diffrn_reflns_limit_h_max       8
_diffrn_reflns_limit_k_min       -19
_diffrn_reflns_limit_k_max       19
_diffrn_reflns_limit_l_min       -21
_diffrn_reflns_limit_l_max       21
_diffrn_reflns_theta_min         3.324
_diffrn_reflns_theta_max         27.113
_diffrn_reflns_theta_full        25.242
_diffrn_measured_fraction_theta_max 0.991
_diffrn_measured_fraction_theta_full 0.990
_diffrn_reflns_Laue_measured_fraction_max 0.991
_diffrn_reflns_Laue_measured_fraction_full 0.990
_diffrn_reflns_point_group_measured_fraction_max 0.991
_diffrn_reflns_point_group_measured_fraction_full 0.990
_reflns_number_total             3858
_reflns_number_gt                3357
_reflns_threshold_expression     'I > 2\s(I)'
_reflns_Friedel_coverage         0.000
_reflns_Friedel_fraction_max     .
_reflns_Friedel_fraction_full    .

_reflns_special_details          
;
 Reflections were merged by SHELXL according to the crystal
 class for the calculation of statistics and refinement.
 
 _reflns_Friedel_fraction is defined as the number of unique
 Friedel pairs measured divided by the number that would be
 possible theoretically, ignoring centric projections and
 systematic absences.
;

_computing_data_collection       'Bruker APEX software'
_computing_cell_refinement       'Bruker APEX software'
_computing_data_reduction        'Bruker APEX software'
_computing_structure_solution    SHELXS
_computing_structure_refinement  SHELXL
_computing_molecular_graphics    ORTEP
_computing_publication_material  CIFTAB
_refine_special_details          ?
_refine_ls_structure_factor_coef Fsqd
_refine_ls_matrix_type           full
_refine_ls_weighting_scheme      calc
_refine_ls_weighting_details     
'w=1/[\s^2^(Fo^2^)+(0.0397P)^2^+0.7695P] where P=(Fo^2^+2Fc^2^)/3'
_atom_sites_solution_primary     ?
_atom_sites_solution_secondary   ?
_atom_sites_solution_hydrogens   mixed
_refine_ls_hydrogen_treatment    mixed
_refine_ls_extinction_method     none
_refine_ls_extinction_coef       .
_refine_ls_number_reflns         3858
_refine_ls_number_parameters     237
_refine_ls_number_restraints     24
_refine_ls_R_factor_all          0.0418
_refine_ls_R_factor_gt           0.0345
_refine_ls_wR_factor_ref         0.0885
_refine_ls_wR_factor_gt          0.0840
_refine_ls_goodness_of_fit_ref   1.059
_refine_ls_restrained_S_all      1.064
_refine_ls_shift/su_max          0.001
_refine_ls_shift/su_mean         0.000

loop_
_atom_site_label
_atom_site_type_symbol
_atom_site_fract_x
_atom_site_fract_y
_atom_site_fract_z
_atom_site_U_iso_or_equiv
_atom_site_adp_type
_atom_site_occupancy
_atom_site_site_symmetry_order
_atom_site_calc_flag
_atom_site_refinement_flags_posn
_atom_site_refinement_flags_adp
_atom_site_refinement_flags_occupancy
_atom_site_disorder_assembly
_atom_site_disorder_group
Cl1 Cl 0.95386(7) 0.49686(3) 0.88681(2) 0.04639(14) Uani 1 1 d . . . . .
C2 C 0.7596(2) 0.49972(9) 0.80510(9) 0.0277(3) Uani 1 1 d . . . . .
C3 C 0.8034(2) 0.48318(10) 0.73046(9) 0.0298(3) Uani 1 1 d . . . . .
H3 H 0.935754 0.469927 0.724928 0.036 Uiso 1 1 calc R U . . .
C4 C 0.6527(2) 0.48615(9) 0.66405(8) 0.0263(3) Uani 1 1 d . . . . .
H4 H 0.680327 0.475672 0.612341 0.032 Uiso 1 1 calc R U . . .
C5 C 0.4602(2) 0.50468(8) 0.67418(8) 0.0206(3) Uani 1 1 d . . . . .
C6 C 0.4170(2) 0.52063(10) 0.74899(8) 0.0271(3) Uani 1 1 d . . . . .
H6 H 0.284252 0.532875 0.754753 0.032 Uiso 1 1 calc R U . . .
C7 C 0.5689(2) 0.51860(10) 0.81559(9) 0.0313(3) Uani 1 1 d . . . . .
H7 H 0.542066 0.529970 0.867277 0.038 Uiso 1 1 calc R U . . .
S8 S 0.26927(5) 0.50926(2) 0.58890(2) 0.02053(10) Uani 1 1 d . . . . .
O9 O 0.08852(14) 0.53592(7) 0.61436(6) 0.0287(2) Uani 1 1 d . . . . .
O10 O 0.33847(15) 0.56075(6) 0.52895(6) 0.0272(2) Uani 1 1 d . . . . .
C12 C 0.2334(2) 0.40125(9) 0.55034(8) 0.0233(3) Uani 1 1 d . . . . .
H12A H 0.138918 0.403064 0.498801 0.028 Uiso 1 1 calc R U . . .
H12B H 0.361847 0.378883 0.539896 0.028 Uiso 1 1 calc R U . . .
C13 C 0.1542(2) 0.33842(9) 0.60614(9) 0.0288(3) Uani 1 1 d . . . . .
H13 H 0.046(3) 0.3673(12) 0.6277(11) 0.043 Uiso 1 1 d . U . . .
C14 C 0.0688(2) 0.25707(9) 0.56146(9) 0.0282(3) Uani 1 1 d . . . . .
C15 C -0.1331(2) 0.24913(10) 0.53333(11) 0.0399(4) Uani 1 1 d . . . . .
H15 H -0.221491 0.294566 0.541420 0.048 Uiso 1 1 calc R U . . .
C16 C -0.2051(3) 0.17389(11) 0.49312(12) 0.0464(5) Uani 1 1 d . . . . .
H16 H -0.344385 0.169592 0.474014 0.056 Uiso 1 1 calc R U . . .
N17 N -0.0913(2) 0.10730(9) 0.47960(8) 0.0409(3) Uani 1 1 d . . . . .
C18 C 0.1029(3) 0.11592(10) 0.50725(10) 0.0369(4) Uani 1 1 d . . . . .
H18 H 0.187758 0.069368 0.498533 0.044 Uiso 1 1 calc R U . . .
C19 C 0.1892(2) 0.18852(10) 0.54797(9) 0.0324(3) Uani 1 1 d . . . . .
H19 H 0.329025 0.191121 0.566324 0.039 Uiso 1 1 calc R U . . .
O20 O 0.31655(18) 0.31988(7) 0.66806(6) 0.0375(3) Uani 1 1 d . . . . .
C21 C 0.2636(4) 0.27453(14) 0.73477(11) 0.0506(5) Uani 1 1 d . . . . .
H21A H 0.155(4) 0.3081(17) 0.7522(15) 0.076 Uiso 1 1 d . U . . .
H21B H 0.210(4) 0.2165(18) 0.7157(14) 0.076 Uiso 1 1 d . U . . .
C22 C 0.4434(4) 0.26968(15) 0.79969(12) 0.0530(7) Uani 0.882(5) 1 d . U P A 1
H22A H 0.408467 0.237349 0.845353 0.064 Uiso 0.882(5) 1 calc R U P A 1
H22B H 0.481831 0.329440 0.818133 0.064 Uiso 0.882(5) 1 calc R U P A 1
C23 C 0.6186(5) 0.22634(16) 0.77489(13) 0.0599(8) Uani 0.882(5) 1 d . U P A 1
H23A H 0.652141 0.258034 0.728641 0.072 Uiso 0.882(5) 1 calc R U P A 1
H23B H 0.580988 0.166194 0.757378 0.072 Uiso 0.882(5) 1 calc R U P A 1
C24 C 0.8028(13) 0.2230(4) 0.8410(4) 0.0703(19) Uani 0.882(5) 1 d . U P A 1
H24A H 0.910910 0.193371 0.821229 0.105 Uiso 0.882(5) 1 calc R U P A 1
H24B H 0.771522 0.191000 0.886812 0.105 Uiso 0.882(5) 1 calc R U P A 1
H24C H 0.844150 0.282341 0.857353 0.105 Uiso 0.882(5) 1 calc R U P A 1
C22B C 0.467(2) 0.2197(10) 0.7751(9) 0.033(4) Uiso 0.118(5) 1 d . . P A 2
H22C H 0.439437 0.185926 0.821316 0.040 Uiso 0.118(5) 1 calc R U P A 2
H22D H 0.500151 0.177834 0.735473 0.040 Uiso 0.118(5) 1 calc R U P A 2
C23B C 0.645(2) 0.2792(10) 0.8028(9) 0.034(4) Uiso 0.118(5) 1 d . . P A 2
H23C H 0.677901 0.307961 0.754879 0.041 Uiso 0.118(5) 1 calc R U P A 2
H23D H 0.602543 0.325459 0.836264 0.041 Uiso 0.118(5) 1 calc R U P A 2
C24B C 0.825(7) 0.243(3) 0.846(2) 0.044(7) Uani 0.118(5) 1 d . U P A 2
H24D H 0.936467 0.281515 0.842543 0.066 Uiso 0.118(5) 1 calc R U P A 2
H24E H 0.847877 0.185757 0.823737 0.066 Uiso 0.118(5) 1 calc R U P A 2
H24F H 0.813452 0.235799 0.902297 0.066 Uiso 0.118(5) 1 calc R U P A 2

loop_
_atom_site_aniso_label
_atom_site_aniso_U_11
_atom_site_aniso_U_22
_atom_site_aniso_U_33
_atom_site_aniso_U_23
_atom_site_aniso_U_13
_atom_site_aniso_U_12
Cl1 0.0376(2) 0.0646(3) 0.0301(2) 0.00331(18) -0.01139(17) -0.00639(19)
C2 0.0280(7) 0.0301(7) 0.0221(7) 0.0020(5) -0.0031(6) -0.0048(6)
C3 0.0219(7) 0.0375(8) 0.0294(7) 0.0002(6) 0.0033(6) -0.0002(6)
C4 0.0243(7) 0.0333(7) 0.0216(7) -0.0014(5) 0.0055(5) -0.0003(6)
C5 0.0218(6) 0.0198(6) 0.0191(6) 0.0002(5) 0.0014(5) -0.0015(5)
C6 0.0249(7) 0.0327(7) 0.0245(7) -0.0029(6) 0.0068(6) 0.0009(6)
C7 0.0344(8) 0.0404(8) 0.0190(7) -0.0045(6) 0.0051(6) -0.0026(7)
S8 0.02106(17) 0.02041(16) 0.01925(17) 0.00034(12) 0.00152(12) 0.00147(12)
O9 0.0228(5) 0.0328(5) 0.0298(5) -0.0016(4) 0.0032(4) 0.0058(4)
O10 0.0335(5) 0.0248(5) 0.0226(5) 0.0040(4) 0.0034(4) 0.0000(4)
C12 0.0259(7) 0.0216(6) 0.0207(6) -0.0019(5) 0.0002(5) -0.0008(5)
C13 0.0326(8) 0.0245(7) 0.0298(7) -0.0015(6) 0.0068(6) -0.0037(6)
C14 0.0332(8) 0.0222(7) 0.0286(7) 0.0014(5) 0.0044(6) -0.0038(6)
C15 0.0333(9) 0.0266(8) 0.0561(11) 0.0021(7) -0.0013(8) 0.0030(6)
C16 0.0370(9) 0.0341(9) 0.0599(12) 0.0043(8) -0.0124(8) -0.0054(7)
N17 0.0531(9) 0.0270(7) 0.0368(7) 0.0016(6) -0.0067(7) -0.0069(6)
C18 0.0482(10) 0.0270(8) 0.0350(8) -0.0025(6) 0.0062(7) 0.0025(7)
C19 0.0307(8) 0.0309(8) 0.0353(8) -0.0030(6) 0.0054(6) -0.0008(6)
O20 0.0516(7) 0.0339(6) 0.0240(5) 0.0065(4) -0.0012(5) -0.0134(5)
C21 0.0786(15) 0.0420(10) 0.0326(9) 0.0102(8) 0.0140(9) -0.0095(10)
C22 0.0960(19) 0.0368(12) 0.0251(10) 0.0061(8) 0.0083(10) 0.0050(11)
C23 0.100(2) 0.0421(13) 0.0364(12) 0.0034(10) 0.0095(12) 0.0144(13)
C24 0.099(4) 0.047(3) 0.062(3) 0.0100(17) 0.005(2) 0.011(2)
C24B 0.057(12) 0.048(16) 0.021(9) 0.023(9) -0.007(8) 0.002(10)

_geom_special_details            
;
 All esds (except the esd in the dihedral angle between two l.s. planes)
 are estimated using the full covariance matrix.  The cell esds are taken
 into account individually in the estimation of esds in distances, angles
 and torsion angles; correlations between esds in cell parameters are only
 used when they are defined by crystal symmetry.  An approximate (isotropic)
 treatment of cell esds is used for estimating esds involving l.s. planes.
;

loop_
_geom_bond_atom_site_label_1
_geom_bond_atom_site_label_2
_geom_bond_distance
_geom_bond_site_symmetry_2
_geom_bond_publ_flag
Cl1 C2 1.7381(14) . ?
C2 C7 1.380(2) . ?
C2 C3 1.385(2) . ?
C3 C4 1.383(2) . ?
C3 H3 0.9500 . ?
C4 C5 1.3887(19) . ?
C4 H4 0.9500 . ?
C5 C6 1.3850(19) . ?
C5 S8 1.7663(13) . ?
C6 C7 1.390(2) . ?
C6 H6 0.9500 . ?
C7 H7 0.9500 . ?
S8 O10 1.4411(10) . ?
S8 O9 1.4442(10) . ?
S8 C12 1.7847(13) . ?
C12 C13 1.5244(19) . ?
C12 H12A 0.9900 . ?
C12 H12B 0.9900 . ?
C13 O20 1.4117(18) . ?
C13 C14 1.522(2) . ?
C13 H13 0.993(19) . ?
C14 C15 1.381(2) . ?
C14 C19 1.382(2) . ?
C15 C16 1.387(2) . ?
C15 H15 0.9500 . ?
C16 N17 1.331(2) . ?
C16 H16 0.9500 . ?
N17 C18 1.331(2) . ?
C18 C19 1.386(2) . ?
C18 H18 0.9500 . ?
C19 H19 0.9500 . ?
O20 C21 1.437(2) . ?
C21 C22 1.495(3) . ?
C21 C22B 1.662(15) . ?
C21 H21A 0.99(3) . ?
C21 H21B 0.99(3) . ?
C22 C23 1.499(4) . ?
C22 H22A 0.9900 . ?
C22 H22B 0.9900 . ?
C23 C24 1.527(8) . ?
C23 H23A 0.9900 . ?
C23 H23B 0.9900 . ?
C24 H24A 0.9800 . ?
C24 H24B 0.9800 . ?
C24 H24C 0.9800 . ?
C22B C23B 1.53(2) . ?
C22B H22C 0.9900 . ?
C22B H22D 0.9900 . ?
C23B C24B 1.42(5) . ?
C23B H23C 0.9900 . ?
C23B H23D 0.9900 . ?
C24B H24D 0.9800 . ?
C24B H24E 0.9800 . ?
C24B H24F 0.9800 . ?

loop_
_geom_angle_atom_site_label_1
_geom_angle_atom_site_label_2
_geom_angle_atom_site_label_3
_geom_angle
_geom_angle_site_symmetry_1
_geom_angle_site_symmetry_3
_geom_angle_publ_flag
C7 C2 C3 121.98(13) . . ?
C7 C2 Cl1 120.08(11) . . ?
C3 C2 Cl1 117.95(12) . . ?
C4 C3 C2 119.42(14) . . ?
C4 C3 H3 120.3 . . ?
C2 C3 H3 120.3 . . ?
C3 C4 C5 118.93(13) . . ?
C3 C4 H4 120.5 . . ?
C5 C4 H4 120.5 . . ?
C6 C5 C4 121.44(13) . . ?
C6 C5 S8 119.99(11) . . ?
C4 C5 S8 118.57(10) . . ?
C5 C6 C7 119.58(13) . . ?
C5 C6 H6 120.2 . . ?
C7 C6 H6 120.2 . . ?
C2 C7 C6 118.65(13) . . ?
C2 C7 H7 120.7 . . ?
C6 C7 H7 120.7 . . ?
O10 S8 O9 118.10(6) . . ?
O10 S8 C5 108.44(6) . . ?
O9 S8 C5 107.86(6) . . ?
O10 S8 C12 106.81(6) . . ?
O9 S8 C12 107.94(6) . . ?
C5 S8 C12 107.24(6) . . ?
C13 C12 S8 113.49(10) . . ?
C13 C12 H12A 108.9 . . ?
S8 C12 H12A 108.9 . . ?
C13 C12 H12B 108.9 . . ?
S8 C12 H12B 108.9 . . ?
H12A C12 H12B 107.7 . . ?
O20 C13 C14 112.59(12) . . ?
O20 C13 C12 105.88(12) . . ?
C14 C13 C12 110.78(12) . . ?
O20 C13 H13 110.5(11) . . ?
C14 C13 H13 108.0(11) . . ?
C12 C13 H13 109.0(11) . . ?
C15 C14 C19 117.62(14) . . ?
C15 C14 C13 120.80(14) . . ?
C19 C14 C13 121.58(14) . . ?
C14 C15 C16 119.04(16) . . ?
C14 C15 H15 120.5 . . ?
C16 C15 H15 120.5 . . ?
N17 C16 C15 124.11(16) . . ?
N17 C16 H16 117.9 . . ?
C15 C16 H16 117.9 . . ?
C18 N17 C16 116.07(14) . . ?
N17 C18 C19 124.15(15) . . ?
N17 C18 H18 117.9 . . ?
C19 C18 H18 117.9 . . ?
C14 C19 C18 119.00(15) . . ?
C14 C19 H19 120.5 . . ?
C18 C19 H19 120.5 . . ?
C13 O20 C21 114.29(14) . . ?
O20 C21 C22 108.49(17) . . ?
O20 C21 C22B 105.0(5) . . ?
O20 C21 H21A 107.3(15) . . ?
C22 C21 H21A 111.2(14) . . ?
C22B C21 H21A 138.9(15) . . ?
O20 C21 H21B 107.8(14) . . ?
C22 C21 H21B 113.5(14) . . ?
C22B C21 H21B 84.8(15) . . ?
H21A C21 H21B 108(2) . . ?
C21 C22 C23 113.78(19) . . ?
C21 C22 H22A 108.8 . . ?
C23 C22 H22A 108.8 . . ?
C21 C22 H22B 108.8 . . ?
C23 C22 H22B 108.8 . . ?
H22A C22 H22B 107.7 . . ?
C22 C23 C24 113.5(4) . . ?
C22 C23 H23A 108.9 . . ?
C24 C23 H23A 108.9 . . ?
C22 C23 H23B 108.9 . . ?
C24 C23 H23B 108.9 . . ?
H23A C23 H23B 107.7 . . ?
C23 C24 H24A 109.5 . . ?
C23 C24 H24B 109.5 . . ?
H24A C24 H24B 109.5 . . ?
C23 C24 H24C 109.5 . . ?
H24A C24 H24C 109.5 . . ?
H24B C24 H24C 109.5 . . ?
C23B C22B C21 112.5(11) . . ?
C23B C22B H22C 109.1 . . ?
C21 C22B H22C 109.1 . . ?
C23B C22B H22D 109.1 . . ?
C21 C22B H22D 109.1 . . ?
H22C C22B H22D 107.8 . . ?
C24B C23B C22B 119(2) . . ?
C24B C23B H23C 107.5 . . ?
C22B C23B H23C 107.5 . . ?
C24B C23B H23D 107.5 . . ?
C22B C23B H23D 107.5 . . ?
H23C C23B H23D 107.0 . . ?
C23B C24B H24D 109.5 . . ?
C23B C24B H24E 109.5 . . ?
H24D C24B H24E 109.5 . . ?
C23B C24B H24F 109.5 . . ?
H24D C24B H24F 109.5 . . ?
H24E C24B H24F 109.5 . . ?

loop_
_geom_torsion_atom_site_label_1
_geom_torsion_atom_site_label_2
_geom_torsion_atom_site_label_3
_geom_torsion_atom_site_label_4
_geom_torsion
_geom_torsion_site_symmetry_1
_geom_torsion_site_symmetry_2
_geom_torsion_site_symmetry_3
_geom_torsion_site_symmetry_4
_geom_torsion_publ_flag
C7 C2 C3 C4 0.5(2) . . . . ?
Cl1 C2 C3 C4 -179.10(11) . . . . ?
C2 C3 C4 C5 -0.8(2) . . . . ?
C3 C4 C5 C6 0.4(2) . . . . ?
C3 C4 C5 S8 179.44(11) . . . . ?
C4 C5 C6 C7 0.3(2) . . . . ?
S8 C5 C6 C7 -178.71(11) . . . . ?
C3 C2 C7 C6 0.2(2) . . . . ?
Cl1 C2 C7 C6 179.81(12) . . . . ?
C5 C6 C7 C2 -0.6(2) . . . . ?
C6 C5 S8 O10 132.41(11) . . . . ?
C4 C5 S8 O10 -46.68(12) . . . . ?
C6 C5 S8 O9 3.43(13) . . . . ?
C4 C5 S8 O9 -175.65(11) . . . . ?
C6 C5 S8 C12 -112.59(12) . . . . ?
C4 C5 S8 C12 68.32(12) . . . . ?
O10 S8 C12 C13 -178.44(10) . . . . ?
O9 S8 C12 C13 -50.50(12) . . . . ?
C5 S8 C12 C13 65.48(12) . . . . ?
S8 C12 C13 O20 -74.72(13) . . . . ?
S8 C12 C13 C14 162.93(10) . . . . ?
O20 C13 C14 C15 144.05(15) . . . . ?
C12 C13 C14 C15 -97.60(17) . . . . ?
O20 C13 C14 C19 -35.54(19) . . . . ?
C12 C13 C14 C19 82.81(17) . . . . ?
C19 C14 C15 C16 -0.2(2) . . . . ?
C13 C14 C15 C16 -179.82(16) . . . . ?
C14 C15 C16 N17 0.2(3) . . . . ?
C15 C16 N17 C18 -0.1(3) . . . . ?
C16 N17 C18 C19 -0.1(3) . . . . ?
C15 C14 C19 C18 0.1(2) . . . . ?
C13 C14 C19 C18 179.69(14) . . . . ?
N17 C18 C19 C14 0.1(3) . . . . ?
C14 C13 O20 C21 -69.91(17) . . . . ?
C12 C13 O20 C21 168.90(14) . . . . ?
C13 O20 C21 C22 -172.65(15) . . . . ?
C13 O20 C21 C22B 153.3(6) . . . . ?
O20 C21 C22 C23 -57.3(2) . . . . ?
C21 C22 C23 C24 179.0(3) . . . . ?
O20 C21 C22B C23B 59.7(11) . . . . ?
C21 C22B C23B C24B 173(2) . . . . ?

_refine_diff_density_max         0.330
_refine_diff_density_min         -0.348
_refine_diff_density_rms         0.040

_shelx_res_file                  
;
TITL A20272O_014 in P2(1)/n
    A20272O_014.res
    created by SHELXL-2018/3 at 12:39:04 on 25-Nov-2020
CELL 0.71073   6.84110  15.35990  17.06370  90.0000 100.7506  90.0000
ZERR    4.00   0.00020   0.00040   0.00050   0.0000   0.0011   0.0000
LATT  1
SYMM 0.5-X, 0.5+Y, 0.5-Z
SFAC C H N O S CL
UNIT 68 80 4 12 4 4
OMIT -1 0 1
OMIT 0 2 0
ACTA
TEMP -100
SIZE 0.054 0.078 0.142
CONF
MERG 2
L.S. 7
BOND $H
FMAP 2
PLAN 5
LIST 4
ISOR 0.01 C22 > C24B
WGHT    0.039700    0.769500
FVAR       0.26453   0.88242
CL1   6    0.953864    0.496858    0.886807    11.00000    0.03760    0.06459 =
         0.03014    0.00331   -0.01139   -0.00639
C2    1    0.759569    0.499721    0.805104    11.00000    0.02801    0.03008 =
         0.02213    0.00199   -0.00308   -0.00475
C3    1    0.803368    0.483185    0.730460    11.00000    0.02192    0.03746 =
         0.02945    0.00017    0.00330   -0.00021
AFIX  43
H3    2    0.935754    0.469927    0.724928    11.00000   -1.20000
AFIX   0
C4    1    0.652654    0.486146    0.664047    11.00000    0.02432    0.03327 =
         0.02162   -0.00136    0.00546   -0.00034
AFIX  43
H4    2    0.680327    0.475672    0.612341    11.00000   -1.20000
AFIX   0
C5    1    0.460240    0.504677    0.674181    11.00000    0.02182    0.01983 =
         0.01913    0.00017    0.00145   -0.00152
C6    1    0.416952    0.520626    0.748990    11.00000    0.02486    0.03269 =
         0.02450   -0.00289    0.00682    0.00089
AFIX  43
H6    2    0.284252    0.532875    0.754753    11.00000   -1.20000
AFIX   0
C7    1    0.568921    0.518595    0.815594    11.00000    0.03437    0.04038 =
         0.01904   -0.00448    0.00508   -0.00259
AFIX  43
H7    2    0.542066    0.529970    0.867277    11.00000   -1.20000
AFIX   0
S8    5    0.269271    0.509259    0.588905    11.00000    0.02106    0.02041 =
         0.01925    0.00034    0.00152    0.00147
O9    4    0.088524    0.535919    0.614357    11.00000    0.02281    0.03277 =
         0.02981   -0.00157    0.00324    0.00580
O10   4    0.338468    0.560747    0.528953    11.00000    0.03348    0.02483 =
         0.02259    0.00401    0.00335    0.00002
C12   1    0.233421    0.401249    0.550341    11.00000    0.02595    0.02161 =
         0.02072   -0.00187    0.00016   -0.00077
AFIX  23
H12A  2    0.138918    0.403064    0.498801    11.00000   -1.20000
H12B  2    0.361847    0.378883    0.539896    11.00000   -1.20000
AFIX   0
C13   1    0.154241    0.338416    0.606136    11.00000    0.03259    0.02449 =
         0.02979   -0.00155    0.00683   -0.00370
H13   2    0.045764    0.367285    0.627726    11.00000   -1.50000
C14   1    0.068846    0.257070    0.561460    11.00000    0.03321    0.02219 =
         0.02857    0.00135    0.00443   -0.00384
C15   1   -0.133132    0.249134    0.533335    11.00000    0.03332    0.02664 =
         0.05614    0.00214   -0.00135    0.00305
AFIX  43
H15   2   -0.221491    0.294566    0.541420    11.00000   -1.20000
AFIX   0
C16   1   -0.205116    0.173893    0.493119    11.00000    0.03702    0.03406 =
         0.05987    0.00425   -0.01243   -0.00544
AFIX  43
H16   2   -0.344385    0.169592    0.474014    11.00000   -1.20000
AFIX   0
N17   3   -0.091303    0.107300    0.479602    11.00000    0.05305    0.02700 =
         0.03684    0.00165   -0.00672   -0.00695
C18   1    0.102911    0.115918    0.507252    11.00000    0.04822    0.02695 =
         0.03504   -0.00248    0.00620    0.00246
AFIX  43
H18   2    0.187758    0.069368    0.498533    11.00000   -1.20000
AFIX   0
C19   1    0.189234    0.188521    0.547970    11.00000    0.03069    0.03093 =
         0.03527   -0.00304    0.00543   -0.00083
AFIX  43
H19   2    0.329025    0.191121    0.566324    11.00000   -1.20000
AFIX   0
O20   4    0.316551    0.319881    0.668061    11.00000    0.05155    0.03390 =
         0.02398    0.00651   -0.00117   -0.01341
C21   1    0.263634    0.274527    0.734771    11.00000    0.07855    0.04200 =
         0.03262    0.01017    0.01405   -0.00954
H21A  2    0.155163    0.308069    0.752155    11.00000   -1.50000
H21B  2    0.210260    0.216546    0.715681    11.00000   -1.50000
PART 1 21
C22   1    0.443366    0.269675    0.799688    21.00000    0.09598    0.03675 =
         0.02512    0.00605    0.00829    0.00499
AFIX  23
H22A  2    0.408467    0.237349    0.845353    21.00000   -1.20000
H22B  2    0.481831    0.329440    0.818133    21.00000   -1.20000
AFIX   0
C23   1    0.618567    0.226338    0.774886    21.00000    0.10003    0.04205 =
         0.03638    0.00344    0.00949    0.01439
AFIX  23
H23A  2    0.652141    0.258034    0.728641    21.00000   -1.20000
H23B  2    0.580988    0.166194    0.757378    21.00000   -1.20000
AFIX   0
C24   1    0.802795    0.222960    0.840994    21.00000    0.09899    0.04654 =
         0.06152    0.01001    0.00483    0.01079
AFIX 137
H24A  2    0.910910    0.193371    0.821229    21.00000   -1.50000
H24B  2    0.771522    0.191000    0.886812    21.00000   -1.50000
H24C  2    0.844150    0.282341    0.857353    21.00000   -1.50000
AFIX   0
PART 2 -21
C22B  1    0.466906    0.219668    0.775136   -21.00000    0.03311
AFIX  23
H22C  2    0.439437    0.185926    0.821316   -21.00000   -1.20000
H22D  2    0.500151    0.177834    0.735473   -21.00000   -1.20000
AFIX   0
C23B  1    0.645480    0.279202    0.802782   -21.00000    0.03397
AFIX  23
H23C  2    0.677901    0.307961    0.754879   -21.00000   -1.20000
H23D  2    0.602543    0.325459    0.836264   -21.00000   -1.20000
AFIX   0
C24B  1    0.824810    0.242722    0.846229   -21.00000    0.05707    0.04766 =
         0.02101    0.02334   -0.00709    0.00193
AFIX 137
H24D  2    0.936467    0.281515    0.842543   -21.00000   -1.50000
H24E  2    0.847877    0.185757    0.823737   -21.00000   -1.50000
H24F  2    0.813452    0.235799    0.902297   -21.00000   -1.50000
PART 0
AFIX   0
HKLF 4


REM  A20272O_014 in P2(1)/n
REM wR2 = 0.0885, GooF = S = 1.059, Restrained GooF = 1.064 for all data
REM R1 = 0.0345 for 3357 Fo > 4sig(Fo) and 0.0418 for all 3858 data
REM 237 parameters refined using 24 restraints

END

WGHT      0.0397      0.7693

REM Highest difference peak  0.330,  deepest hole -0.348,  1-sigma level  0.040
Q1    1   0.3702  0.5055  0.6368  11.00000  0.05    0.33
Q2    1   0.2521  0.4514  0.5618  11.00000  0.05    0.32
Q3    1   0.1085  0.2949  0.5810  11.00000  0.05    0.25
Q4    1   0.7783  0.5118  0.7622  11.00000  0.05    0.25
Q5    1   0.5505  0.4887  0.6764  11.00000  0.05    0.24
;
_shelx_res_checksum              10181

_shelx_hkl_file                  
;
   1   0   0    0.29    0.14
   1   0   0    0.07    0.08
   1   0   0    0.38    0.13
  -1   0   0    0.32    0.17
   2   0   0  322.30    5.27
   2   0   0  318.36    5.36
   2   0   0  320.78    5.34
  -2   0   0  316.92    5.36
  -2   0   0  316.51    5.26
  -2   0   0  322.16    5.34
  -3   0   0   -0.26    0.26
  -3   0   0   -0.15    0.21
   3   0   0    0.18    0.28
   3   0   0   -0.32    0.29
  -3   0   0   -0.31    0.23
   4   0   0    5.94    0.58
  -4   0   0    5.03    0.54
   4   0   0    5.23    0.53
  -4   0   0    5.14    0.59
   4   0   0    4.84    0.54
  -5   0   0   -0.56    0.38
   5   0   0   -0.02    0.51
  -5   0   0   -0.50    0.34
   5   0   0    0.21    0.35
   5   0   0    0.13    0.38
   6   0   0   54.74    1.64
  -6   0   0   51.74    1.55
  -6   0   0   52.35    1.82
   6   0   0   51.31    2.02
   6   0   0   55.91    2.09
  -7   0   0   -0.54    0.54
   7   0   0   -0.27    0.56
   7   0   0    0.84    0.50
  -8   0   0    5.93    1.00
   8   0   0    5.97    0.98
  -2  -1   0    1.83    0.32
   2  -1   0    1.66    0.30
   2  -1   0    1.83    0.28
  -2  -1   0    1.76    0.23
   2  -1   0    1.66    0.29
  -2  -1   0    1.55    0.28
  -2   1   0    1.90    0.30
  -2   1   0    1.68    0.28
   2   1   0    1.84    0.30
   2   1   0    1.30    0.29
   2   1   0    1.85    0.24
  -2   1   0    1.88    0.27
   3  -1   0  209.83    3.82
   3  -1   0  206.01    4.04
  -3  -1   0  208.20    3.82
  -3  -1   0  215.92    3.89
   3  -1   0  210.15    3.75
  -3  -1   0  209.23    3.67
  -3   1   0  208.72    3.85
  -3   1   0  212.16    3.86
  -3   1   0  209.77    3.75
   3   1   0  212.34    3.84
   3   1   0  212.35    3.92
   3   1   0  214.17    3.69
  -4  -1   0    1.86    0.36
   4  -1   0    2.08    0.38
  -4  -1   0    1.87    0.40
   4  -1   0    1.78    0.41
  -4  -1   0    1.98    0.45
   4  -1   0    1.69    0.42
  -4   1   0    2.05    0.45
   4   1   0    1.85    0.42
   4   1   0    1.81    0.43
   4   1   0    2.02    0.38
  -4   1   0    2.03    0.41
  -4   1   0    1.96    0.37
  -5  -1   0    6.11    0.68
   5  -1   0    6.03    0.84
   5  -1   0    5.80    0.67
   5  -1   0    6.52    0.63
  -5  -1   0    6.21    0.58
  -5   1   0    6.10    0.63
   5   1   0    5.84    0.61
   5   1   0    6.51    0.72
   5   1   0    6.71    0.72
  -5   1   0    5.72    0.65
  -5   1   0    5.70    0.71
  -6  -1   0    0.62    0.44
   6  -1   0    1.53    0.53
  -6  -1   0    1.73    0.61
   6  -1   0    1.16    0.48
   6  -1   0    0.90    0.66
  -6   1   0    0.92    0.50
  -6   1   0    0.55    0.55
   6   1   0    0.60    0.47
  -7  -1   0    0.54    0.43
   7  -1   0    0.54    0.61
   7  -1   0    0.66    0.53
  -7  -1   0    1.28    0.68
   7   1   0    0.76    0.61
  -7   1   0    0.34    0.60
   7   1   0    0.73    0.50
  -7   1   0    0.88    0.48
   8  -1   0    1.45    0.59
  -8  -1   0    0.34    0.46
   8   1   0    0.36    0.50
  -8   1   0   -0.02    0.63
   8   1   0    0.17    0.65
   0   2   0    0.09    0.04
   1  -2   0   85.37    1.61
   1  -2   0   95.26    1.63
   1  -2   0   95.89    1.70
  -1  -2   0   78.63    1.59
   1   2   0   82.30    1.57
   1   2   0   94.04    1.59
  -1   2   0   95.52    1.65
   1   2   0   94.74    1.69
   1   2   0   97.14    1.63
   2  -2   0   65.15    1.34
  -2  -2   0   63.24    1.34
  -2  -2   0   62.39    1.23
   2  -2   0   64.64    1.36
   2  -2   0   62.51    1.34
  -2  -2   0   65.69    1.41
   2   2   0   62.92    1.24
  -2   2   0   63.70    1.36
   2   2   0   62.98    1.35
  -2   2   0   61.79    1.32
  -2   2   0   63.26    1.35
   2   2   0   62.77    1.39
  -3  -2   0    9.31    0.64
   3  -2   0    8.68    0.57
   3  -2   0    8.67    0.57
   3  -2   0    8.82    0.56
  -3  -2   0    9.35    0.47
  -3  -2   0    9.22    0.56
   3   2   0    8.95    0.61
   3   2   0    9.99    0.51
   3   2   0    9.28    0.59
  -3   2   0   10.53    0.67
  -3   2   0   10.06    0.57
  -3   2   0    9.45    0.59
   4  -2   0  113.84    2.46
   4  -2   0  110.46    2.45
  -4  -2   0  113.40    2.54
  -4  -2   0  112.64    2.45
  -4  -2   0  110.05    2.24
   4  -2   0  111.17    2.63
   4   2   0  110.15    2.49
  -4   2   0  115.26    2.49
  -4   2   0  118.58    2.48
   4   2   0  113.07    2.26
   4   2   0  116.84    2.48
  -4   2   0  113.54    2.40
   5  -2   0    1.33    0.51
   5  -2   0    2.12    0.67
  -5  -2   0    1.27    0.56
  -5  -2   0    2.12    0.40
  -5  -2   0    1.96    0.45
   5  -2   0    1.75    0.50
  -5   2   0    2.11    0.51
   5   2   0    0.89    0.48
   5   2   0    1.12    0.48
  -5   2   0    2.05    0.54
  -5   2   0    1.29    0.46
   5   2   0    0.89    0.48
  -6  -2   0   69.24    1.83
   6  -2   0   69.24    2.07
   6  -2   0   69.24    2.25
   6  -2   0   80.54    2.53
   6   2   0   71.38    1.86
  -6   2   0   70.49    1.94
  -6   2   0   70.13    2.12
   7  -2   0    0.69    0.53
   7  -2   0   -0.07    0.54
  -7  -2   0   -0.27    0.59
  -7  -2   0    0.14    0.40
   7   2   0    0.19    0.56
   7   2   0    0.48    0.53
  -7   2   0    0.62    0.61
   7   2   0   -0.47    0.50
  -7   2   0   -0.29    0.39
   8  -2   0    1.08    0.58
  -8  -2   0    0.97    0.48
  -8   2   0   -0.63    0.64
   8   2   0   -0.32    0.73
   8   2   0    0.42    0.52
   0  -3   0    0.56    0.25
   0  -3   0    0.61    0.11
   0  -3   0    0.63    0.17
   0   3   0    0.06    0.17
   0   3   0    0.45    0.11
  -1  -3   0   53.49    1.13
   1  -3   0   53.84    1.07
   1  -3   0   53.82    1.03
  -1  -3   0   53.21    1.07
   1  -3   0   53.63    1.18
  -1  -3   0   55.18    1.06
  -1   3   0   54.34    1.18
  -1   3   0   55.33    1.09
  -1   3   0   54.47    1.04
   1   3   0   53.96    1.15
   1   3   0   54.80    1.06
   1   3   0   52.77    1.06
   1   3   0   55.11    1.06
   2  -3   0   42.77    1.08
  -2  -3   0   42.44    1.01
   2  -3   0   41.61    1.01
   2  -3   0   42.22    1.00
  -2   3   0   43.34    1.08
  -2   3   0   42.79    1.01
   2   3   0   42.38    0.92
   2   3   0   42.73    1.02
   2   3   0   42.71    1.08
   2   3   0   41.32    0.92
  -2   3   0   42.99    1.03
   2   3   0   41.71    1.08
   3  -3   0    5.17    0.53
   3  -3   0    5.69    0.56
  -3  -3   0    5.77    0.40
  -3  -3   0    5.59    0.50
   3  -3   0    5.52    0.50
   3   3   0    6.45    0.42
   3   3   0    6.41    0.53
   3   3   0    5.50    0.54
  -3   3   0    5.64    0.48
  -3   3   0    6.02    0.51
   4  -3   0   95.26    2.14
  -4  -3   0   92.20    1.94
  -4  -3   0   96.18    2.27
  -4  -3   0   95.52    2.16
   4  -3   0   93.52    2.15
   4  -3   0   93.09    2.14
   4   3   0   92.46    2.22
  -4   3   0   95.33    2.17
  -4   3   0   94.41    2.13
  -4   3   0   94.65    2.14
   4   3   0   96.24    1.97
   4   3   0   97.54    2.19
  -5  -3   0    1.34    0.56
   5  -3   0   -0.16    0.46
   5  -3   0   -0.19    0.48
  -5  -3   0    0.29    0.35
  -5  -3   0    0.63    0.52
   5  -3   0    0.20    0.54
  -5   3   0    0.05    0.43
   5   3   0   -0.25    0.44
  -5   3   0   -0.10    0.42
  -5   3   0    0.86    0.48
   5   3   0    0.81    0.41
  -6  -3   0   -0.46    0.39
  -6  -3   0   -0.27    0.56
   6  -3   0    0.45    0.61
   6  -3   0    0.46    0.53
   6  -3   0    0.10    0.45
   6   3   0   -0.45    0.41
  -6   3   0    0.45    0.52
   6   3   0    0.62    0.64
   6   3   0   -0.39    0.53
  -6   3   0   -0.29    0.60
  -7  -3   0    2.06    0.50
   7  -3   0    1.99    0.65
   7  -3   0    1.99    0.59
  -7   3   0    2.28    0.71
  -7   3   0    3.17    0.80
   7   3   0    2.77    0.56
   7   3   0    1.58    0.71
   7   3   0    3.30    0.75
   8  -3   0    0.86    0.58
  -8  -3   0    1.04    0.46
   8   3   0    1.66    0.55
  -8   3   0    0.60    0.69
   2  -4   0    0.95    0.33
  -2  -4   0    1.16    0.26
   2  -4   0    1.37    0.26
   2  -4   0    1.54    0.27
   2   4   0    1.18    0.30
   2   4   0    1.28    0.23
   2   4   0    1.55    0.25
  -2   4   0    1.82    0.36
  -2   4   0    1.50    0.26
   2   4   0    1.30    0.29
   2   4   0    1.53    0.33
  -2   4   0    1.53    0.27
   3  -4   0    4.04    0.58
   3  -4   0    4.49    0.48
   3  -4   0    4.61    0.56
  -3  -4   0    5.05    0.47
   3   4   0    5.02    0.42
   3   4   0    5.23    0.48
   3   4   0    4.69    0.54
  -3   4   0    4.56    0.44
   3   4   0    4.64    0.53
   3   4   0    5.18    0.39
  -3   4   0    4.65    0.51
  -3   4   0    4.59    0.47
  -4  -4   0   87.87    1.85
  -4  -4   0   88.84    2.06
   4  -4   0   87.52    2.06
   4  -4   0   89.87    2.07
   4  -4   0   87.30    2.09
   4   4   0   91.59    2.10
  -4   4   0   87.75    2.08
  -4   4   0   91.00    2.09
   4   4   0   89.36    1.87
   4   4   0   87.48    2.14
   4   4   0   90.05    2.18
  -4   4   0   87.14    2.03
   5  -4   0    3.38    0.72
   5  -4   0    3.05    0.60
   5  -4   0    3.76    0.59
  -5  -4   0    3.51    0.45
  -5   4   0    2.75    0.56
   5   4   0    3.20    0.63
   5   4   0    4.31    0.66
   5   4   0    3.58    0.54
  -5   4   0    2.83    0.58
   5   4   0    4.02    0.64
  -5   4   0    2.60    0.57
   6  -4   0   45.45    1.58
  -6  -4   0   43.69    1.32
   6  -4   0   47.38    1.94
   6  -4   0   42.42    1.58
  -6   4   0   45.77    1.66
   6   4   0   43.27    1.37
  -6   4   0   42.22    1.58
   6   4   0   42.59    1.64
   6   4   0   44.43    1.73
   7  -4   0    0.50    0.54
   7  -4   0    0.88    0.62
  -7  -4   0    1.49    0.44
   7   4   0    0.79    0.64
  -7   4   0    1.01    0.63
   7   4   0   -0.32    0.45
   7   4   0    1.16    0.63
   8  -4   0    2.72    0.72
  -8  -4   0    2.43    0.52
   8   4   0    3.09    0.59
   8   4   0    2.03    0.80
   8   4   0    3.15    0.53
   8   4   0    3.20    0.96
  -8   4   0    1.68    0.75
   0  -5   0    0.17    0.11
   0  -5   0    0.04    0.19
   0  -5   0    0.56    0.26
   0   5   0    0.34    0.24
   0   5   0    0.30    0.20
   0   5   0    0.09    0.11
   1  -5   0   32.99    0.80
   1  -5   0   32.54    0.94
  -1  -5   0   32.71    0.84
   1  -5   0   33.78    0.72
  -1  -5   0   33.03    0.86
  -1   5   0   33.57    0.72
   1   5   0   32.78    0.86
   1   5   0   33.19    0.74
   1   5   0   32.05    0.84
  -1   5   0   32.46    0.80
   1   5   0   33.93    0.75
  -1   5   0   34.39    0.93
   2  -5   0    2.42    0.31
   2  -5   0    2.75    0.43
   2  -5   0    2.45    0.32
  -2  -5   0    3.09    0.33
  -2   5   0    2.62    0.30
   2   5   0    2.68    0.40
   2   5   0    2.94    0.32
   2   5   0    2.48    0.33
   2   5   0    2.67    0.31
   2   5   0    2.22    0.29
   2   5   0    2.26    0.37
  -2   5   0    2.59    0.35
   3  -5   0   88.79    1.89
  -3  -5   0   89.65    1.93
   3  -5   0   89.62    2.05
   3   5   0   89.54    1.80
   3   5   0   90.65    2.06
   3   5   0   86.73    1.78
   3   5   0   85.65    2.01
  -3   5   0   87.97    2.02
  -3   5   0   89.54    1.93
  -3   5   0   88.52    1.91
   3   5   0   89.13    2.12
   4  -5   0   23.18    0.96
  -4  -5   0   22.83    0.93
   4  -5   0   23.01    1.02
   4  -5   0   21.44    0.91
   4   5   0   23.84    0.81
  -4   5   0   22.45    0.99
   4   5   0   23.30    1.05
   4   5   0   24.40    0.81
   4   5   0   22.39    1.01
  -4   5   0   23.62    0.95
   4   5   0   23.47    0.96
  -4   5   0   21.84    0.89
  -5  -5   0   63.27    2.06
   5  -5   0   63.25    1.79
   5  -5   0   64.19    2.10
   5   5   0   64.28    1.76
   5   5   0   62.54    1.55
   5   5   0   60.91    1.90
   5   5   0   63.00    1.83
  -5   5   0   62.52    1.84
  -5   5   0   63.43    1.79
   5   5   0   68.32    1.99
  -5   5   0   61.81    1.80
   6  -5   0    3.48    0.63
   6  -5   0    4.68    0.70
  -6   5   0    3.36    0.70
   6   5   0    2.48    0.52
  -6   5   0    2.67    0.69
   6   5   0    2.44    0.48
   6   5   0    2.18    0.68
   6   5   0    2.75    0.66
   7  -5   0    9.20    1.00
   7  -5   0    7.65    0.91
  -7   5   0    6.96    0.90
   7   5   0    6.98    0.73
   7   5   0    7.47    0.98
   7   5   0    7.07    0.93
   7   5   0    6.89    0.69
   8  -5   0    0.39    0.66
   8   5   0   -1.11    0.61
   8   5   0    0.39    0.70
  -8   5   0    1.84    0.77
   8   5   0    0.94    0.48
  -1  -6   0  120.78    2.33
  -1  -6   0  123.68    2.34
   1  -6   0  124.36    2.46
   1  -6   0  120.34    2.12
   1  -6   0  121.49    2.25
   1   6   0  124.93    2.16
  -1   6   0  124.30    2.26
  -1   6   0  120.60    2.12
  -1   6   0  124.94    2.46
   1   6   0  124.59    2.35
   1   6   0  123.03    2.16
   1   6   0  121.91    2.33
   2  -6   0   36.92    1.00
  -2  -6   0   38.34    0.99
   2  -6   0   38.23    0.95
   2   6   0   36.70    1.25
  -2   6   0   38.76    0.94
   2   6   0   38.34    0.97
   2   6   0   37.59    0.98
  -2   6   0   38.13    1.16
   2   6   0   38.77    0.98
  -2   6   0   37.82    1.01
   2   6   0   38.58    1.11
   3  -6   0    0.94    0.42
   3  -6   0    0.38    0.33
   3  -6   0   -0.09    0.29
   3   6   0    0.62    0.27
   3   6   0    0.01    0.28
   3   6   0    0.66    0.38
  -3   6   0    0.83    0.40
   3   6   0    0.79    0.27
  -3   6   0    0.20    0.29
   3   6   0    0.52    0.35
  -3   6   0    0.16    0.28
   4  -6   0  128.47    2.72
  -4  -6   0  127.84    2.73
   4  -6   0  129.27    2.88
   4  -6   0  129.88    2.74
  -4   6   0  128.48    2.86
   4   6   0  131.04    2.76
   4   6   0  130.88    2.91
  -4   6   0  128.68    2.70
  -4   6   0  132.32    2.77
   4   6   0  133.06    2.91
   4   6   0  127.83    2.72
   4   6   0  128.50    2.54
   4   6   0  129.04    2.54
   5  -6   0   -0.02    0.50
   5  -6   0    0.22    0.44
   5  -6   0   -1.01    0.46
  -5  -6   0    1.12    0.47
  -5   6   0    0.05    0.45
   5   6   0   -0.65    0.44
   5   6   0    0.67    0.53
   5   6   0    0.17    0.36
  -5   6   0    0.14    0.44
   5   6   0    0.00    0.51
   5   6   0   -0.27    0.41
   6  -6   0    4.75    0.77
   6  -6   0    6.71    0.90
  -6   6   0    5.79    0.77
   6   6   0    5.46    0.61
   6   6   0    7.01    0.84
   6   6   0    5.73    0.62
   6   6   0    5.53    0.84
   7  -6   0    0.06    0.55
   7  -6   0    1.18    0.60
   7   6   0    1.15    0.64
   7   6   0    1.31    0.67
  -7   6   0    0.59    0.55
   7   6   0   -0.07    0.44
   7   6   0    1.34    0.42
   8  -6   0    2.72    0.79
   8   6   0    4.40    0.94
  -8   6   0    5.24    0.88
   8   6   0    3.06    0.85
   8   6   0    3.55    0.68
   0  -7   0    0.43    0.26
   0  -7   0    0.18    0.33
   0   7   0    0.18    0.14
   0   7   0    0.46    0.26
   0   7   0    0.42    0.32
  -1  -7   0   13.12    0.60
   1  -7   0   13.50    0.73
   1  -7   0   12.79    0.55
   1  -7   0   13.68    0.43
  -1  -7   0   12.60    0.61
  -1   7   0   13.51    0.67
  -1   7   0   13.48    0.58
   1   7   0   13.67    0.63
   1   7   0   13.38    0.47
   1   7   0   12.40    0.60
  -1   7   0   13.68    0.43
   1   7   0   13.97    0.46
   2  -7   0    0.37    0.23
  -2  -7   0    0.08    0.28
   2  -7   0    0.29    0.38
   2  -7   0   -0.09    0.26
   2   7   0    0.53    0.25
   2   7   0    0.25    0.24
  -2   7   0    0.35    0.37
  -2   7   0    0.32    0.22
  -2   7   0   -0.10    0.26
   2   7   0    0.37    0.32
   2   7   0    0.19    0.24
   2   7   0    0.25    0.29
   3  -7   0   -0.59    0.36
   3  -7   0    0.30    0.29
   3  -7   0    0.07    0.31
  -3   7   0   -0.05    0.31
  -3   7   0    0.27    0.29
   3   7   0   -0.24    0.24
   3   7   0   -0.13    0.26
  -3   7   0    0.12    0.38
   3   7   0    0.17    0.33
   3   7   0    0.38    0.28
   3   7   0   -0.27    0.32
   3   7   0   -0.07    0.32
   4  -7   0   13.64    0.92
   4  -7   0   14.08    0.82
   4  -7   0   14.54    0.78
   4   7   0   14.20    0.79
  -4   7   0   13.70    0.82
   4   7   0   15.85    0.78
   4   7   0   15.70    0.92
  -4   7   0   11.07    0.69
   4   7   0   17.79    0.75
  -4   7   0   13.42    0.89
   5  -7   0    3.36    0.60
   5  -7   0    2.68    0.67
   5  -7   0    2.69    0.60
   5   7   0    3.16    0.64
   5   7   0    2.21    0.51
   5   7   0    3.36    0.69
   5   7   0    3.76    0.68
  -5   7   0    2.64    0.65
  -5   7   0    3.36    0.69
   5   7   0    2.30    0.51
  -5   7   0    3.18    0.72
   5   7   0    3.10    0.48
   6  -7   0    6.85    0.92
   6  -7   0    5.54    0.73
  -6   7   0    6.25    0.80
   6   7   0    5.64    0.62
   6   7   0    5.86    0.88
   6   7   0    5.99    0.64
   6   7   0    6.80    0.82
   7  -7   0    6.93    0.94
   7  -7   0    5.20    0.86
   7   7   0    6.12    0.68
  -7   7   0    6.39    0.87
   7   7   0    7.00    1.00
   7   7   0    7.18    0.96
   7   7   0    6.70    0.65
   8  -7   0    4.22    0.89
  -8   7   0    2.84    0.76
   8   7   0    1.51    0.76
   8   7   0    2.66    0.91
   0  -8   0  679.73   11.23
   0   8   0  672.04   11.16
  -1  -8   0  192.52    3.55
   1  -8   0  195.58    3.25
   1  -8   0  192.07    3.71
  -1  -8   0  190.09    3.58
   1  -8   0  192.60    3.45
   1   8   0  197.01    3.81
   1   8   0  195.94    3.29
   1   8   0  195.52    3.30
  -1   8   0  191.49    3.71
  -1   8   0  194.15    3.24
  -1   8   0  192.22    3.47
   1   8   0  196.80    3.56
  -2  -8   0   44.91    1.28
   2  -8   0   47.06    1.08
  -2  -8   0   46.39    1.23
   2  -8   0   47.17    1.19
   2  -8   0   47.53    1.42
   2   8   0   47.12    1.31
  -2   8   0   46.56    1.07
   2   8   0   44.77    1.28
  -2   8   0   46.03    1.39
   2   8   0   46.41    1.12
  -2   8   0   48.17    1.21
   2   8   0   47.20    1.12
   2   8   0   42.71    1.36
   3  -8   0    0.75    0.35
   3  -8   0    0.31    0.30
   3  -8   0    0.29    0.43
  -3   8   0    0.28    0.28
  -3   8   0    0.89    0.41
   3   8   0    0.23    0.27
  -3   8   0    0.38    0.43
   3   8   0    0.59    0.31
   3   8   0    0.42    0.34
   3   8   0   -0.11    0.36
   3   8   0    0.75    0.28
   4  -8   0   45.57    1.59
   4  -8   0   45.13    1.39
   4  -8   0   45.80    1.37
   4   8   0   44.13    1.54
   4   8   0   45.02    1.77
   4   8   0   44.44    1.36
  -4   8   0   45.62    1.35
  -4   8   0   45.52    1.40
   4   8   0   43.20    1.33
   4   8   0   42.92    1.23
   4   8   0   45.89    1.28
   5  -8   0   33.11    1.33
   5  -8   0   33.68    1.47
   5  -8   0   34.22    1.29
   5   8   0   32.47    1.12
   5   8   0   32.14    1.28
  -5   8   0   33.17    1.46
   5   8   0   33.48    1.76
   5   8   0   30.71    1.23
   5   8   0   34.21    1.11
   6  -8   0   75.42    2.46
   6  -8   0   75.65    2.31
   6  -8   0   76.73    2.49
   6   8   0   72.43    1.83
   6   8   0   69.74    1.79
  -6   8   0   75.36    2.26
   6   8   0   70.58    2.33
   6   8   0   71.70    2.15
   7  -8   0    4.35    0.83
   7  -8   0    3.61    0.76
   7   8   0    3.97    0.59
   7   8   0    5.58    0.98
  -7   8   0    4.68    0.78
   7   8   0    4.90    0.81
   7   8   0    5.12    0.59
   0  -9   0    0.49    0.22
   0  -9   0    0.32    0.34
   0  -9   0    0.34    0.26
   0   9   0    1.51    0.33
   0   9   0    0.92    0.37
   1  -9   0    3.51    0.39
  -1  -9   0    3.50    0.55
   1  -9   0    3.85    0.54
   1  -9   0    3.23    0.26
  -1  -9   0    4.03    0.44
  -1   9   0    3.69    0.52
  -1   9   0    3.49    0.28
   1   9   0    3.03    0.30
   1   9   0    3.36    0.44
   1   9   0    2.89    0.41
   1   9   0    3.07    0.29
  -1   9   0    3.90    0.45
  -2  -9   0    0.75    0.42
   2  -9   0    0.89    0.31
   2  -9   0    0.39    0.42
  -2  -9   0    1.40    0.39
   2  -9   0    0.96    0.25
  -2   9   0    0.74    0.24
   2   9   0    0.44    0.24
   2   9   0    1.18    0.32
   2   9   0    0.83    0.34
  -2   9   0    0.94    0.44
   2   9   0    0.91    0.26
  -2   9   0    0.82    0.33
   2   9   0    1.48    0.39
   3  -9   0    2.69    0.43
   3  -9   0    2.35    0.40
   3   9   0    2.54    0.42
  -3   9   0    2.65    0.45
   3   9   0    2.50    0.41
  -3   9   0    2.49    0.38
   3   9   0    2.24    0.47
   3   9   0    2.46    0.37
  -3   9   0    3.27    0.58
   3   9   0    2.78    0.57
   4  -9   0    0.57    0.40
   4  -9   0    1.41    0.49
   4  -9   0    0.25    0.53
   4   9   0    0.98    0.40
   4   9   0    0.59    0.53
   4   9   0    0.43    0.36
   4   9   0    0.93    0.38
   4   9   0    0.94    0.46
  -4   9   0    0.82    0.44
   4   9   0    0.28    0.48
  -4   9   0    0.77    0.55
  -4   9   0    0.28    0.35
   5  -9   0   11.44    0.84
   5  -9   0   12.11    1.14
   5  -9   0   11.12    0.84
   5   9   0   11.56    0.85
   5   9   0   11.84    0.81
  -5   9   0   11.41    1.00
   5   9   0   11.51    1.02
   5   9   0   12.17    0.77
   5   9   0   11.43    0.69
   6  -9   0    0.98    0.62
   6  -9   0    1.12    0.62
   6   9   0    0.85    0.41
   6   9   0    1.19    0.66
  -6   9   0    0.12    0.54
   6   9   0   -0.52    0.41
   6   9   0    1.44    0.55
   7  -9   0    0.21    0.61
   7  -9   0   -0.37    0.71
   7   9   0   -0.41    0.42
   7   9   0    0.59    0.82
  -7   9   0   -0.26    0.51
   7   9   0    1.28    0.40
   7   9   0    0.66    0.65
   0 -10   0  290.92    5.23
   0 -10   0  284.61    4.72
   0  10   0  273.43    5.17
   0  10   0  277.92    4.58
   0  10   0  289.48    5.01
   1 -10   0   57.19    1.42
   1 -10   0   61.06    1.70
  -1 -10   0   58.10    1.50
  -1 -10   0   59.72    1.60
   1 -10   0   58.16    1.14
   1  10   0   56.66    1.56
  -1  10   0   61.38    1.45
   1  10   0   59.97    1.73
   1  10   0   59.32    1.20
   1  10   0   58.24    1.20
  -1  10   0   57.76    1.65
  -1  10   0   57.97    1.13
  -2 -10   0   22.78    0.95
   2 -10   0   25.71    1.14
   2 -10   0   23.92    0.86
   2 -10   0   24.05    0.72
  -2 -10   0   23.36    0.96
   2  10   0   25.02    0.78
   2  10   0   24.64    0.96
   2  10   0   25.61    1.02
  -2  10   0   24.02    0.72
  -2  10   0   24.61    1.09
   2  10   0   24.67    0.78
  -2  10   0   25.01    0.89
   2  10   0   24.11    0.92
   3 -10   0    5.02    0.49
   3 -10   0    5.80    0.60
   3 -10   0    5.64    0.69
  -3 -10   0    5.42    0.57
  -3  10   0    5.60    0.48
   3  10   0    6.64    0.69
   3  10   0    5.34    0.53
  -3  10   0    5.13    0.55
   3  10   0    4.80    0.52
   3  10   0    5.59    0.59
  -3  10   0    5.32    0.72
   3  10   0    5.52    0.66
   3  10   0    4.95    0.57
   4 -10   0  111.32    2.56
   4 -10   0  116.27    2.49
   4 -10   0  118.71    2.95
  -4  10   0  117.11    2.58
  -4  10   0  112.82    2.46
   4  10   0  108.13    2.42
   4  10   0  115.21    2.48
   4  10   0  112.95    2.52
  -4  10   0  115.39    3.23
   4  10   0  114.15    2.81
   4  10   0  115.57    2.55
   4  10   0  110.63    2.78
   5 -10   0    2.66    0.59
   5 -10   0    2.26    0.71
  -5  10   0    2.17    0.57
   5  10   0    4.18    0.61
   5  10   0    1.96    0.43
   5  10   0    2.41    0.50
   5  10   0    2.78    0.63
   5  10   0    2.00    0.74
   6 -10   0   25.48    1.45
   6 -10   0   24.77    1.28
   6  10   0   23.60    1.05
   6  10   0   25.49    1.00
   6  10   0   24.23    1.46
   6  10   0   25.53    1.25
   7 -10   0    0.49    0.66
   7 -10   0    0.21    0.71
   7  10   0   -0.16    0.69
   7  10   0    0.89    0.58
   7  10   0   -0.47    0.41
  -7  10   0    2.00    0.67
   0 -11   0    0.44    0.32
   0 -11   0    1.34    0.46
   0  11   0    0.76    0.15
   0  11   0    0.86    0.40
   1 -11   0    2.63    0.41
  -1 -11   0    3.05    0.52
   1 -11   0    2.96    0.26
  -1 -11   0    2.80    0.43
   1 -11   0    2.94    0.57
   1  11   0    3.47    0.56
   1  11   0    2.92    0.28
  -1  11   0    2.85    0.44
   1  11   0    3.16    0.46
   1  11   0    2.73    0.27
  -1  11   0    3.46    0.27
  -1  11   0    2.73    0.55
  -2 -11   0    2.57    0.49
   2 -11   0    3.99    0.66
   2 -11   0    2.54    0.43
   2 -11   0    2.94    0.33
  -2 -11   0    2.88    0.53
   2  11   0    3.03    0.48
  -2  11   0    3.38    0.73
   2  11   0    2.95    0.35
  -2  11   0    3.03    0.31
   2  11   0    3.20    0.49
   2  11   0    3.90    0.54
   2  11   0    3.19    0.38
   3 -11   0   15.70    0.82
  -3 -11   0   14.97    0.84
   3 -11   0   15.25    0.69
   3 -11   0   15.83    1.07
  -3  11   0   14.49    0.83
   3  11   0   16.47    1.14
   3  11   0   15.05    0.80
  -3  11   0   14.87    1.01
   3  11   0   15.78    0.74
  -3  11   0   15.92    0.70
   3  11   0   16.73    0.75
   3  11   0   15.31    0.90
   4 -11   0    9.42    0.97
   4 -11   0    6.72    0.74
   4 -11   0    9.09    0.70
   4  11   0   10.36    0.74
   4  11   0    7.45    0.67
   4  11   0    8.35    0.72
   4  11   0    8.31    0.86
   4  11   0    8.26    0.81
  -4  11   0    8.45    0.79
  -4  11   0    7.64    0.66
   4  11   0    7.82    0.68
   5 -11   0   -0.17    0.58
   5 -11   0    0.44    0.55
   5 -11   0   -0.19    0.44
   5  11   0    0.49    0.44
   5  11   0    0.55    0.61
   5  11   0   -0.25    0.43
   5  11   0    1.12    0.41
  -5  11   0    0.19    0.48
  -5  11   0   -0.38    0.45
   5  11   0    0.31    0.39
   6 -11   0    1.25    0.57
   6 -11   0    0.59    0.73
  -6  11   0    0.95    0.56
   6  11   0   -0.64    0.59
   6  11   0    0.61    0.56
   6  11   0   -0.09    0.41
   7 -11   0    4.24    0.79
   7 -11   0    4.74    0.96
  -7  11   0    4.34    0.81
   7  11   0    6.05    1.10
   7  11   0    4.45    0.88
   7  11   0    4.35    0.68
   0 -12   0  233.10    4.35
   0 -12   0  235.19    4.70
   0  12   0  242.85    4.41
   0  12   0  234.53    3.84
   0  12   0  240.62    4.65
  -1 -12   0   39.05    1.25
   1 -12   0   39.43    0.85
   1 -12   0   39.02    1.46
   1 -12   0   39.45    1.17
  -1 -12   0   39.85    1.41
   1  12   0   36.81    1.31
  -1  12   0   39.53    0.80
   1  12   0   39.40    1.28
  -1  12   0   40.30    1.36
   1  12   0   38.34    0.88
   1  12   0   38.04    0.88
   2 -12   0   17.81    0.82
   2 -12   0   18.59    0.63
   2 -12   0   18.70    1.12
  -2 -12   0   18.45    0.92
   2  12   0   18.05    0.96
  -2  12   0   19.22    0.85
   2  12   0   16.32    0.92
  -2  12   0   17.74    0.61
   2  12   0   18.45    0.68
   2  12   0   19.29    0.94
  -2  12   0   18.81    1.08
   2  12   0   19.34    0.70
  -3 -12   0    0.50    0.42
   3 -12   0    1.08    0.34
   3 -12   0    0.78    0.42
   3  12   0    0.41    0.46
  -3  12   0    0.40    0.30
   3  12   0    0.57    0.42
   3  12   0    0.32    0.39
  -3  12   0    0.72    0.40
   3  12   0    0.10    0.33
   3  12   0    0.52    0.34
   4 -12   0   37.77    1.35
   4 -12   0   38.29    1.23
   4 -12   0   33.66    1.57
   4  12   0   37.73    1.25
   4  12   0   35.96    1.24
   4  12   0   36.79    1.28
   4  12   0   38.75    1.28
  -4  12   0   37.27    1.18
  -4  12   0   37.44    1.31
   5 -12   0    9.31    1.09
   5 -12   0    9.76    0.81
   5 -12   0    8.27    0.84
  -5  12   0    8.43    0.84
   5  12   0    8.63    0.78
   5  12   0    9.83    0.73
   5  12   0    8.90    0.83
   5  12   0    9.42    0.78
   5  12   0   10.39    1.02
   6 -12   0    1.16    0.58
   6 -12   0    2.33    0.78
   6  12   0    2.22    0.63
  -6  12   0    2.89    0.66
   6  12   0    1.39    0.73
   6  12   0    2.57    0.46
   6  12   0    1.35    0.49
   0 -13   0    0.89    0.40
   0 -13   0    0.67    0.55
   0  13   0    0.22    0.47
   0  13   0    1.54    0.45
  -1 -13   0   10.76    0.77
   1 -13   0   10.55    0.94
  -1 -13   0   10.88    1.00
   1 -13   0    9.93    0.68
   1  13   0   11.28    0.43
  -1  13   0   11.82    0.91
  -1  13   0    9.84    0.31
   1  13   0    8.99    0.40
   1  13   0   10.21    0.81
   1  13   0    9.74    0.77
  -1  13   0   10.75    0.73
  -2 -13   0    4.79    0.69
   2 -13   0    4.62    0.90
   2 -13   0    4.31    0.54
  -2 -13   0    3.52    0.59
   2 -13   0    3.97    0.36
   2  13   0    4.24    0.44
   2  13   0    4.55    0.63
  -2  13   0    3.81    0.36
   2  13   0    3.67    0.61
  -2  13   0    4.73    0.56
   2  13   0    4.10    0.40
   2  13   0    4.02    0.58
  -3 -13   0    0.15    0.44
   3 -13   0    0.26    0.37
   3 -13   0   -0.13    0.55
   3 -13   0   -0.21    0.28
  -3  13   0    0.45    0.42
   3  13   0   -0.06    0.33
   3  13   0    0.21    0.31
   3  13   0   -0.43    0.41
   3  13   0    0.15    0.35
   3  13   0   -0.19    0.36
  -3  13   0    0.25    0.44
   4 -13   0   -0.43    0.34
   4 -13   0   -0.02    0.40
   4 -13   0    0.19    0.59
   4  13   0   -0.75    0.36
   4  13   0    0.85    0.46
  -4  13   0    0.38    0.35
  -4  13   0   -0.04    0.43
   4  13   0    0.96    0.41
   4  13   0   -0.91    0.54
   4  13   0    0.04    0.38
   5 -13   0    1.85    0.57
   5 -13   0    1.93    0.76
   5 -13   0    2.65    0.52
   5  13   0    2.71    0.78
  -5  13   0    2.23    0.56
   5  13   0    2.21    0.47
  -5  13   0    1.86    0.58
   5  13   0    2.60    0.50
   5  13   0    1.98    0.56
   6 -13   0    1.80    0.55
   6 -13   0    2.44    0.87
  -6  13   0    1.62    0.60
   6  13   0    0.36    0.56
   6  13   0    1.26    0.82
   6  13   0    0.07    0.66
   0 -14   0    1.43    0.57
   0 -14   0    1.34    0.45
   0  14   0    0.98    0.46
   0  14   0    1.15    0.54
  -1 -14   0    1.48    0.47
   1 -14   0    0.34    0.67
  -1 -14   0    1.37    0.54
   1 -14   0    0.09    0.36
   1  14   0    1.61    0.53
   1  14   0    1.06    0.19
  -1  14   0    1.24    0.44
   1  14   0    0.77    0.47
   2 -14   0    3.56    0.31
  -2 -14   0    2.67    0.62
   2 -14   0    3.37    0.72
   2 -14   0    2.61    0.47
   2  14   0    3.20    0.35
   2  14   0    2.72    0.53
  -2  14   0    2.48    0.26
   2  14   0    1.91    0.33
  -2  14   0    2.55    0.51
   2  14   0    2.77    0.58
   3 -14   0    8.59    0.74
   3 -14   0    8.57    1.02
  -3 -14   0    8.28    0.82
   3 -14   0    8.94    0.55
   3  14   0    9.83    0.65
   3  14   0    9.78    0.87
   3  14   0   10.08    0.86
  -3  14   0    9.51    0.76
   3  14   0    9.85    0.63
   4 -14   0   36.78    1.36
   4 -14   0   37.36    1.19
   4 -14   0   39.56    1.79
   4  14   0   39.74    1.62
   4  14   0   36.34    1.40
  -4  14   0   39.08    1.19
   4  14   0   41.99    1.34
   4  14   0   40.49    1.31
   5 -14   0    5.31    0.64
   5 -14   0    5.43    0.98
   5 -14   0    4.46    0.68
   5  14   0    6.47    0.76
   5  14   0    6.23    0.92
  -5  14   0    5.60    0.73
   5  14   0    6.93    0.74
  -5  14   0    5.50    0.74
   5  14   0    6.39    0.73
   6 -14   0   -0.78    0.70
   6 -14   0   -0.50    0.46
  -6  14   0    1.30    0.59
   6  14   0   -0.87    0.46
   6  14   0    0.40    0.49
   6  14   0   -0.31    0.64
   0 -15   0    0.52    0.40
   0  15   0    0.14    0.43
   1 -15   0    1.14    0.61
   1 -15   0    1.12    0.41
  -1 -15   0    0.53    0.45
  -1 -15   0    0.77    0.54
  -1  15   0    0.38    0.44
   1  15   0    0.84    0.62
   1  15   0    0.08    0.53
   2 -15   0    5.20    0.60
   2 -15   0    6.37    0.92
  -2 -15   0    6.00    0.77
   2  15   0    5.43    0.41
   2  15   0    5.96    0.74
  -2  15   0    5.81    0.63
   2  15   0    6.18    0.71
   2  15   0    6.34    0.45
  -2  15   0    5.45    0.28
   2  15   0    4.84    0.70
   3 -15   0    9.39    0.77
  -3 -15   0   10.58    0.90
   3 -15   0    9.94    0.54
   3 -15   0   10.20    1.13
  -3  15   0   10.74    0.54
   3  15   0   11.49    1.17
   3  15   0   11.20    0.65
  -3  15   0   12.32    0.83
   3  15   0   10.81    0.86
   3  15   0   10.78    0.64
   4 -15   0    6.24    0.99
   4 -15   0    5.91    0.57
   4  15   0    6.47    0.64
   4  15   0    5.27    0.66
  -4  15   0    5.33    0.55
   4  15   0    4.79    0.68
   4  15   0    4.92    0.78
  -4  15   0    5.80    0.69
   5 -15   0    0.89    0.52
   5 -15   0    0.50    0.41
   5 -15   0    0.45    0.73
   5  15   0    2.55    0.60
  -5  15   0    1.68    0.56
   5  15   0    0.75    0.59
   5  15   0    1.55    0.45
   0 -16   0   43.95    1.71
   0 -16   0   40.60    1.38
   0  16   0   42.15    1.44
   1 -16   0   85.67    2.11
   1 -16   0   82.22    2.52
  -1 -16   0   87.96    2.45
   1  16   0   85.58    2.28
  -1  16   0   85.84    2.14
   2 -16   0    3.06    0.51
   2 -16   0    2.12    0.75
   2  16   0    3.22    0.34
   2  16   0    2.51    0.30
  -2  16   0    4.09    0.58
   2  16   0    3.78    0.68
   2  16   0    2.39    0.56
  -3 -16   0   11.51    1.48
   3 -16   0   11.05    1.18
   3 -16   0   10.64    0.49
   3 -16   0   10.53    0.81
  -3  16   0   11.65    0.90
   3  16   0   10.98    1.03
  -3  16   0   10.88    0.48
   3  16   0   10.80    0.63
   3  16   0   12.26    0.65
   4  16   0    3.92    0.80
  -4  16   0    3.91    0.44
   4  16   0    6.05    0.60
   4  16   0    3.38    0.60
  -4  16   0    3.96    0.63
   5 -16   0    8.10    1.16
   5  16   0    8.61    1.25
   0 -17   0    0.07    0.56
   0 -17   0   -0.41    0.42
   0  17   0    0.50    0.53
  -1 -17   0    4.44    0.66
  -1 -17   0    4.88    0.80
   1 -17   0    6.94    0.73
   1 -17   0    3.76    0.80
  -1  17   0    4.54    0.75
   1  17   0    5.78    0.77
  -2 -17   0    2.38    0.68
   2 -17   0    1.43    0.47
   2 -17   0    2.20    0.80
   2  17   0    2.00    0.21
  -2  17   0    1.66    0.59
  -3 -17   0   15.16    1.09
   3 -17   0   14.08    0.99
   3  17   0   16.53    1.18
   3  17   0   16.40    0.70
  -3  17   0   16.86    1.08
   4 -17   0    0.41    0.76
   4 -17   0   -0.64    0.43
   4  17   0   -0.28    0.50
  -4  17   0    0.38    0.44
   4  17   0    0.02    0.39
   4  17   0    0.42    0.67
   0 -18   0   44.17    1.86
   0 -18   0   41.62    1.47
   0  18   0   45.73    1.61
  -1 -18   0   24.14    1.18
  -1 -18   0   24.94    1.39
   1 -18   0   22.46    1.45
  -1  18   0   22.64    1.13
   1  18   0   22.66    1.26
   2 -18   0    4.20    0.96
  -2 -18   0    5.91    0.85
  -2  18   0    7.53    0.78
   2  18   0    5.87    0.84
   3 -18   0   10.97    0.96
  -3 -18   0   11.16    1.00
   3 -18   0    9.97    1.22
   3  18   0   10.97    0.56
   3  18   0   10.82    1.06
  -3  18   0   13.27    0.87
   0 -19   0    0.79    0.76
   0 -19   0   -0.08    0.45
   0  19   0    0.05    0.56
   1 -19   0    0.71    0.48
  -1 -19   0    0.15    0.64
   1  19   0    0.41    0.57
  -1  19   0    0.65    0.50
   2 -19   0    8.16    0.78
   2 -19   0    6.26    1.06
  -2 -19   0    6.75    0.94
   2  19   0    5.23    0.86
  -2  19   0    8.26    0.78
   8   0  -1   -1.23    0.57
  -8   0   1    0.51    0.46
   8   0  -1   -0.34    0.61
   8   0  -1    0.89    0.51
  -7   0   1    7.88    0.73
  -7   0   1    9.48    1.08
   7   0  -1    8.87    0.98
   6   0  -1    0.71    0.50
  -6   0   1   -0.30    0.41
   6   0  -1    0.24    0.52
   6   0  -1    0.00    0.46
  -6   0   1    0.43    0.55
   5   0  -1   51.42    1.59
  -5   0   1   53.05    1.64
   5   0  -1   51.37    1.60
  -5   0   1   51.35    1.56
  -5   0   1   51.87    1.40
  -4   0   1    0.24    0.37
   4   0  -1    0.26    0.29
   4   0  -1    0.22    0.35
  -4   0   1    0.12    0.27
   4   0  -1   -0.12    0.32
  -4   0   1    0.20    0.26
   3   0  -1   46.68    1.09
   3   0  -1   44.65    1.23
  -3   0   1   44.59    1.34
   3   0  -1   48.13    1.23
  -3   0   1   46.98    1.24
  -3   0   1   46.78    1.08
  -2   0   1    0.00    0.22
   2   0  -1    0.31    0.25
  -2   0   1    0.06    0.25
   2   0  -1    0.34    0.21
   2   0  -1   -0.16    0.22
  -2   0   1    0.07    0.19
  -1   0   1   -0.03    0.07
   1   0  -1   -0.03    0.08
  -2   0  -1   -0.15    0.21
  -2   0  -1    0.49    0.22
   2   0   1    0.25    0.23
  -2   0  -1    0.20    0.27
   2   0   1   -0.14    0.24
   2   0   1   -0.02    0.24
   3   0   1    0.56    0.34
  -3   0  -1    0.94    0.33
   3   0   1    0.96    0.35
  -3   0  -1    0.12    0.34
  -3   0  -1    1.10    0.34
   3   0   1    0.71    0.34
  -4   0  -1    0.22    0.29
   4   0   1   -0.19    0.32
   4   0   1   -0.60    0.33
   4   0   1    0.22    0.32
  -4   0  -1    0.30    0.36
  -4   0  -1   -0.11    0.31
   5   0   1  118.15    2.70
  -5   0  -1  119.27    3.00
  -5   0  -1  114.14    2.79
   5   0   1  113.32    2.54
  -5   0  -1  111.99    2.52
   5   0   1  113.42    2.71
  -6   0  -1   -0.23    0.44
   6   0   1    0.69    0.46
   7   0   1   13.47    1.00
  -7   0  -1   14.13    0.93
  -7   0  -1   14.55    1.17
   7   0   1   14.37    1.14
  -8   0  -1   -0.84    0.71
   8   0   1    0.95    0.58
   8  -1  -1   18.13    1.36
   8  -1  -1   15.50    1.23
   8  -1  -1   18.53    1.42
  -8  -1   1   16.89    1.00
   8   1  -1   19.96    1.09
   8   1  -1   19.15    1.37
   8   1  -1   18.64    1.39
  -8   1   1   19.50    1.40
  -7  -1   1    1.18    0.45
  -7  -1   1    1.46    0.66
   7  -1  -1    1.22    0.52
   7  -1  -1    1.63    0.64
   7   1  -1    1.43    0.65
   7   1  -1    1.43    0.47
   7   1  -1    0.85    0.60
  -7   1   1    1.50    0.67
   6  -1  -1   84.79    2.11
  -6  -1   1   88.67    2.42
  -6  -1   1   84.68    2.03
   6  -1  -1   89.26    2.43
   6  -1  -1   79.64    2.26
   6   1  -1   84.10    2.04
   6   1  -1   80.29    2.33
  -6   1   1   84.57    2.35
   6   1  -1   84.02    2.38
  -6   1   1   84.62    2.11
   5  -1  -1    0.01    0.38
   5  -1  -1    0.00    0.37
  -5  -1   1    0.18    0.32
  -5  -1   1    0.56    0.42
  -5  -1   1    0.13    0.52
   5   1  -1   -0.03    0.41
  -5   1   1   -0.42    0.46
  -5   1   1   -0.45    0.30
   5   1  -1    0.61    0.35
  -5   1   1   -0.09    0.39
  -4  -1   1    3.50    0.52
   4  -1  -1    3.39    0.48
   4  -1  -1    3.71    0.45
  -4  -1   1    3.33    0.47
  -4  -1   1    3.65    0.38
   4  -1  -1    2.83    0.48
  -4   1   1    2.37    0.44
  -4   1   1    3.06    0.49
   4   1  -1    3.68    0.40
  -4   1   1    3.48    0.52
   4   1  -1    3.98    0.49
   3  -1  -1    3.01    0.42
  -3  -1   1    3.11    0.47
  -3  -1   1    2.75    0.44
   3  -1  -1    3.35    0.38
  -3  -1   1    3.52    0.36
   3  -1  -1    3.32    0.41
  -3   1   1    3.35    0.45
  -3   1   1    3.25    0.48
   3   1  -1    3.29    0.42
  -3   1   1    3.37    0.38
   3   1  -1    2.98    0.33
   1  -1  -1  155.41    2.61
   1  -1  -1  149.42    2.69
   1   1  -1  156.88    2.48
   1   1  -1  157.61    2.64
   1   1  -1  153.55    2.67
  -1   1   1  160.15    2.58
   2  -1   1  248.95    4.28
   2  -1   1  254.02    4.32
  -2  -1  -1  247.45    4.29
   2  -1   1  251.76    4.29
  -2  -1  -1  243.01    4.22
  -2  -1  -1  261.39    4.36
  -2   1  -1  246.08    4.31
  -2   1  -1  249.48    4.28
  -2   1  -1  252.80    4.28
   2   1   1  255.06    4.34
   2   1   1  248.48    4.23
   2   1   1  250.22    4.30
   3  -1   1    4.91    0.51
   3  -1   1    6.19    0.53
   3  -1   1    5.72    0.51
  -3  -1  -1    5.50    0.50
  -3  -1  -1    5.44    0.56
  -3  -1  -1    5.84    0.43
   3   1   1    6.21    0.49
  -3   1  -1    6.58    0.50
  -3   1  -1    5.86    0.50
  -3   1  -1    4.95    0.53
   3   1   1    6.37    0.54
   3   1   1    5.15    0.53
  -4  -1  -1    8.36    0.62
   4  -1   1    8.97    0.66
   4  -1   1    8.60    0.62
   4  -1   1    7.52    0.65
  -4  -1  -1    7.70    0.56
  -4  -1  -1    7.89    0.69
  -4   1  -1    9.20    0.58
   4   1   1    9.45    0.62
  -4   1  -1    8.84    0.63
  -4   1  -1    8.51    0.59
   4   1   1    8.51    0.66
   4   1   1    6.76    0.64
   5  -1   1    1.10    0.50
  -5  -1  -1    0.42    0.48
   5  -1   1    1.37    0.49
   5  -1   1    1.07    0.47
  -5  -1  -1    0.47    0.41
  -5   1  -1    0.18    0.53
   5   1   1    1.83    0.55
  -5   1  -1    0.58    0.43
  -5   1  -1    1.18    0.46
   5   1   1    1.14    0.46
   5   1   1    0.97    0.55
  -6  -1  -1   52.85    1.60
  -6   1  -1   51.65    1.65
   6   1   1   52.45    1.63
   6   1   1   53.61    2.09
  -6   1  -1   55.38    1.92
  -7  -1  -1    2.28    0.76
  -7  -1  -1    1.25    0.47
   7  -1   1    1.46    0.58
   7  -1   1    0.33    0.59
   7   1   1    0.52    0.61
  -7   1  -1    0.86    0.50
  -7   1  -1    0.09    0.59
   7   1   1    1.47    0.57
   8  -1   1    4.71    0.79
   8   1   1    5.74    0.79
  -8   1  -1    4.62    1.12
   8   1   1    2.37    0.97
  -8  -2   1    0.75    0.50
   8  -2  -1    0.44    0.53
   8  -2  -1    0.45    0.69
   8   2  -1    0.48    0.72
  -8   2   1   -0.62    0.60
   8   2  -1    0.54    0.49
   7  -2  -1    6.26    0.87
   7  -2  -1    8.16    0.84
  -7  -2   1    6.66    0.65
   7   2  -1    7.14    0.92
   7   2  -1    7.09    0.93
  -7   2   1    8.08    0.82
   7   2  -1    9.11    0.76
  -7   2   1    8.67    0.96
   6  -2  -1    0.47    0.48
   6  -2  -1    1.44    0.58
   6  -2  -1    0.06    0.48
  -6  -2   1    0.37    0.39
  -6  -2   1    0.57    0.59
  -6   2   1    0.75    0.53
  -6   2   1    0.68    0.45
   6   2  -1    1.10    0.65
   6   2  -1    1.17    0.58
   6   2  -1    1.26    0.46
   5  -2  -1   50.67    1.55
  -5  -2   1   55.22    1.97
  -5  -2   1   48.81    1.53
   5  -2  -1   48.08    1.45
  -5  -2   1   49.85    1.47
   5   2  -1   51.09    1.85
   5   2  -1   50.90    1.89
  -5   2   1   49.60    1.43
  -5   2   1   51.36    1.59
   5   2  -1   50.56    1.32
  -5   2   1   49.15    1.53
   5   2  -1   46.53    1.57
   4  -2  -1    8.25    0.61
  -4  -2   1    7.66    0.60
  -4  -2   1    8.34    0.68
   4  -2  -1    8.40    0.64
   4  -2  -1    7.35    0.60
  -4  -2   1    8.35    0.49
  -4   2   1    8.22    0.61
   4   2  -1    7.67    0.63
   4   2  -1    7.84    0.63
  -4   2   1    7.54    0.62
  -4   2   1    7.74    0.60
   4   2  -1    8.46    0.49
   3  -2  -1   15.46    0.65
  -3  -2   1   16.10    0.54
   3  -2  -1   16.24    0.71
  -3  -2   1   16.16    0.76
  -3  -2   1   16.88    0.79
   3  -2  -1   15.75    0.68
  -3   2   1   16.50    0.81
   3   2  -1   15.79    0.75
  -3   2   1   16.49    0.69
   3   2  -1   16.56    0.71
  -3   2   1   16.52    0.67
   3   2  -1   16.61    0.56
   3   2  -1   15.84    0.73
  -2  -2   1  106.75    1.86
  -2  -2   1  109.05    2.03
   2  -2  -1  107.93    2.01
   2  -2  -1  109.93    2.04
   2  -2  -1  106.00    2.02
   2   2  -1  109.94    2.10
  -2   2   1  108.32    2.01
   2   2  -1  108.49    2.03
  -2   2   1  106.97    2.02
   2   2  -1  106.07    2.08
  -2   2   1  105.18    2.02
   1  -2   1  159.19    2.72
   1  -2   1  158.17    2.61
   1  -2   1  151.44    2.67
  -1  -2  -1  162.24    2.69
  -1   2  -1  162.07    2.70
   1   2   1  155.29    2.64
   1   2   1  144.41    2.66
   1   2   1  152.57    2.64
  -1   2  -1  161.50    2.61
   1   2   1  159.35    2.66
   1   2   1  139.34    2.63
  -2  -2  -1    0.00    0.22
   2  -2   1   -0.14    0.22
  -2  -2  -1    0.35    0.21
   2  -2   1    0.09    0.23
  -2  -2  -1    0.08    0.26
   2  -2   1   -0.28    0.26
   2   2   1    0.41    0.26
   2   2   1   -0.33    0.17
  -2   2  -1    0.24    0.22
   2   2   1   -0.09    0.24
  -2   2  -1    0.06    0.25
  -2   2  -1    0.04    0.24
  -3  -2  -1   22.55    0.75
   3  -2   1   22.43    0.84
   3  -2   1   22.39    0.85
  -3  -2  -1   23.52    0.84
   3  -2   1   22.99    0.89
  -3  -2  -1   23.32    1.03
   3   2   1   22.03    0.85
   3   2   1   22.79    0.88
  -3   2  -1   24.57    0.87
   3   2   1   23.09    0.77
  -3   2  -1   22.68    0.81
  -3   2  -1   23.31    0.87
   4  -2   1    1.12    0.40
   4  -2   1    1.27    0.42
  -4  -2  -1    1.39    0.36
  -4  -2  -1    0.73    0.44
  -4  -2  -1    2.02    0.43
   4  -2   1    1.28    0.41
  -4   2  -1    1.34    0.42
  -4   2  -1    1.06    0.36
   4   2   1    1.15    0.41
   4   2   1    1.23    0.41
  -4   2  -1    1.15    0.38
   4   2   1    1.42    0.37
  -5  -2  -1   24.38    1.19
   5  -2   1   23.80    1.07
   5  -2   1   23.45    1.10
   5  -2   1   25.88    1.13
  -5  -2  -1   23.78    0.97
  -5   2  -1   23.33    1.03
  -5   2  -1   24.62    1.13
   5   2   1   25.18    1.15
   5   2   1   24.19    1.01
   6  -2   1    9.11    0.90
  -6  -2  -1    8.59    0.94
  -6  -2  -1    8.47    0.74
  -6   2  -1   10.64    0.98
   6   2   1    9.13    0.93
   6   2   1   10.98    0.93
  -6   2  -1    9.82    1.02
   7  -2   1   54.94    1.96
  -7  -2  -1   51.74    2.02
   7  -2   1   50.81    1.75
  -7  -2  -1   51.69    1.86
   7   2   1   52.43    1.94
  -7   2  -1   54.93    2.00
   7   2   1   52.70    1.69
   8  -2   1    0.85    0.61
   8   2   1   -0.78    0.60
  -8   2  -1    0.13    0.65
  -8  -3   1    5.24    0.67
   8  -3  -1    9.94    0.98
   8  -3  -1    7.68    1.09
   8   3  -1    7.73    0.90
  -8   3   1    6.61    1.00
   7  -3  -1   -0.09    0.43
   7  -3  -1    0.32    0.58
  -7  -3   1   -0.13    0.37
   7   3  -1   -0.91    0.55
   7   3  -1   -0.09    0.57
   7   3  -1    0.18    0.41
  -7   3   1   -0.17    0.47
  -7   3   1   -0.19    0.54
  -6  -3   1   81.19    1.94
   6  -3  -1   81.23    2.25
   6  -3  -1   87.26    2.40
  -6   3   1   86.94    2.38
   6   3  -1   86.06    1.98
  -6   3   1   82.83    2.17
   6   3  -1   83.88    3.34
  -5  -3   1    3.59    0.51
   5  -3  -1    3.11    0.58
   5  -3  -1    2.31    0.51
  -5  -3   1    3.18    0.55
   5   3  -1    3.41    0.60
   5   3  -1    2.83    0.43
  -5   3   1    2.87    0.56
  -5   3   1    2.37    0.53
  -5   3   1    2.66    0.53
   5   3  -1    3.11    0.60
  -4  -3   1    4.80    0.53
   4  -3  -1    4.32    0.50
   4  -3  -1    4.08    0.50
  -4  -3   1    3.58    0.39
   4  -3  -1    3.80    0.50
   4   3  -1    4.55    0.42
  -4   3   1    4.79    0.52
   4   3  -1    5.32    0.57
   4   3  -1    4.46    0.56
  -4   3   1    4.22    0.51
   4   3  -1    4.51    0.56
  -4   3   1    4.97    0.52
   3  -3  -1   21.81    0.76
  -3  -3   1   20.61    0.79
  -3  -3   1   21.74    0.62
   3  -3  -1   21.39    0.80
   3  -3  -1   19.90    0.78
   3   3  -1   22.75    0.81
   3   3  -1   21.67    0.63
  -3   3   1   20.73    0.79
   3   3  -1   20.99    0.84
  -3   3   1   21.13    0.77
  -3   3   1   20.52    0.78
   3   3  -1   20.49    1.00
   2  -3  -1  329.36    5.54
   2  -3  -1  333.51    5.51
  -2  -3   1  334.16    5.54
   2  -3  -1  330.85    5.60
   2   3  -1  330.45    5.37
  -2   3   1  334.88    5.60
   2   3  -1  334.89    5.64
   2   3  -1  335.62    5.54
   2   3  -1  333.44    5.64
  -2   3   1  333.81    5.51
   2   3  -1  331.30    5.38
  -2   3   1  326.21    5.53
   1  -3  -1  215.86    3.59
   1  -3  -1  217.38    3.54
   1  -3  -1  218.41    3.70
  -1  -3   1  215.23    3.69
  -1  -3   1  221.54    3.56
  -1   3   1  214.74    3.58
   1   3  -1  219.00    3.55
   1   3  -1  217.29    3.69
  -1   3   1  212.09    3.54
  -1   3   1  211.99    3.69
   1   3  -1  218.85    3.57
   0  -3   1  202.75    3.39
   0  -3  -1  201.63    3.42
  -1  -3  -1    0.62    0.22
   1  -3   1    0.90    0.24
   1  -3   1    0.31    0.29
  -1  -3  -1    0.39    0.20
   1  -3   1    0.53    0.18
  -1   3  -1    0.89    0.29
   1   3   1    0.78    0.21
  -1   3  -1    0.43    0.25
   1   3   1    0.60    0.22
   1   3   1    0.44    0.21
   1   3   1    0.59    0.22
  -1   3  -1    0.76    0.18
   1   3   1    0.46    0.22
  -2  -3  -1  156.07    2.82
  -2  -3  -1  161.08    2.90
   2  -3   1  160.63    2.92
   2  -3   1  160.47    2.87
  -2  -3  -1  159.64    2.96
   2  -3   1  168.74    3.00
   2   3   1  154.04    2.83
  -2   3  -1  159.90    2.93
  -2   3  -1  159.81    2.97
  -2   3  -1  160.42    2.85
   2   3   1  160.08    2.90
   2   3   1  165.02    2.92
   2   3   1  162.02    2.96
   2   3   1  157.31    2.83
  -3  -3  -1   21.05    0.72
  -3  -3  -1   22.00    0.79
   3  -3   1   21.07    0.82
  -3  -3  -1   22.14    1.04
   3  -3   1   19.52    0.78
   3  -3   1   20.82    0.89
   3   3   1   21.86    0.96
   3   3   1   21.42    0.71
   3   3   1   20.25    0.85
  -3   3  -1   20.29    0.77
  -3   3  -1   21.05    0.84
  -3   3  -1   20.28    0.82
  -4  -3  -1    9.30    0.67
  -4  -3  -1    8.43    0.64
   4  -3   1    8.20    0.65
   4  -3   1    9.16    0.67
   4  -3   1    8.82    0.68
   4   3   1    9.49    0.65
  -4   3  -1    9.65    0.63
  -4   3  -1    7.57    0.64
   4   3   1    9.00    0.67
   4   3   1    8.82    0.58
  -4   3  -1    9.14    0.69
   5  -3   1    3.38    0.61
  -5  -3  -1    2.41    0.62
   5  -3   1    2.24    0.53
   5  -3   1    2.49    0.55
  -5  -3  -1    2.15    0.63
  -5  -3  -1    2.83    0.46
  -5   3  -1    2.37    0.56
   5   3   1    2.80    0.51
   5   3   1    2.28    0.58
  -5   3  -1    2.17    0.54
   5   3   1    2.02    0.49
   6  -3   1   16.05    1.08
  -6  -3  -1   17.64    1.17
  -6  -3  -1   16.42    0.88
   6   3   1   16.81    0.94
   6   3   1   18.17    1.11
  -6   3  -1   16.08    1.08
  -6   3  -1   15.26    0.97
   7  -3   1    4.84    0.84
   7  -3   1    4.84    0.87
  -7  -3  -1    4.42    0.71
  -7  -3  -1    4.96    0.89
  -7   3  -1    5.00    0.89
   7   3   1    4.21    0.66
   7   3   1    3.99    0.83
   7   3   1    5.03    0.83
  -8  -3  -1    1.77    0.64
   8  -3   1    2.35    0.66
   8   3   1    1.42    0.57
   8   3   1    1.39    0.78
  -8   3  -1    1.59    0.75
   8   3   1    0.24    0.70
   8  -4  -1    0.06    0.56
   8  -4  -1    1.21    0.81
   8   4  -1    0.65    0.50
   8   4  -1    0.35    0.77
   8   4  -1    1.63    0.44
  -8   4   1    1.70    0.73
  -7  -4   1    0.36    0.35
   7  -4  -1    0.44    0.49
   7  -4  -1   -0.34    0.51
  -7   4   1   -0.73    0.55
   7   4  -1   -0.41    0.56
   7   4  -1   -0.14    0.40
   7   4  -1    0.06    0.55
   6  -4  -1    0.94    0.66
   6  -4  -1    0.73    0.50
   6  -4  -1    1.39    0.50
  -6  -4   1   -0.19    0.34
   6   4  -1    0.73    0.49
  -6   4   1    0.44    0.53
   6   4  -1    0.52    0.41
   5  -4  -1    5.23    0.62
  -5  -4   1    5.07    0.60
  -5  -4   1    4.55    0.48
   5  -4  -1    4.68    0.64
  -5   4   1    4.91    0.65
   5   4  -1    4.04    0.69
  -5   4   1    5.76    0.67
  -5   4   1    4.49    0.66
   5   4  -1    5.66    0.68
   5   4  -1    5.31    0.70
   5   4  -1    4.88    0.49
   4  -4  -1   47.41    1.38
  -4  -4   1   47.62    1.36
   4  -4  -1   46.59    1.38
   4  -4  -1   46.88    1.33
  -4  -4   1   46.79    1.12
   4   4  -1   46.78    1.13
   4   4  -1   47.54    1.13
   4   4  -1   46.29    1.43
  -4   4   1   48.85    1.36
  -4   4   1   49.82    1.40
  -4   4   1   47.74    1.35
   4   4  -1   48.14    1.38
   4   4  -1   48.25    1.46
   3  -4  -1    0.15    0.34
   3  -4  -1    0.11    0.27
   3  -4  -1   -0.23    0.28
  -3  -4   1    0.29    0.27
   3   4  -1   -0.10    0.33
   3   4  -1   -0.17    0.32
   3   4  -1   -0.14    0.31
   3   4  -1    0.14    0.22
  -3   4   1   -0.62    0.29
   3   4  -1    0.19    0.21
  -3   4   1   -0.27    0.29
  -3   4   1   -0.10    0.27
  -2  -4   1   37.05    1.03
  -2  -4   1   38.56    0.94
   2  -4  -1   37.95    0.92
   2  -4  -1   37.94    1.04
   2  -4  -1   36.76    0.95
   2   4  -1   38.63    1.04
  -2   4   1   38.43    0.92
  -2   4   1   38.84    0.94
  -2   4   1   39.19    1.04
   2   4  -1   37.99    0.83
   2   4  -1   38.22    0.93
   2   4  -1   38.25    1.05
   2   4  -1   37.81    0.83
   1  -4  -1  402.57    6.67
   0  -4   1  167.57    2.93
   0  -4  -1  164.10    2.95
   0  -4   1  170.61    2.90
   0  -4  -1  166.97    2.80
   0   4   1  168.97    2.95
   0   4  -1  169.04    2.93
   0   4   1  167.27    2.78
   0   4  -1  167.73    2.90
   1  -4   1   10.12    0.53
   1  -4   1    9.89    0.44
   1  -4   1    9.82    0.35
  -1  -4  -1    9.67    0.41
  -1  -4  -1    9.64    0.44
   1   4   1    9.78    0.43
  -1   4  -1   10.32    0.51
   1   4   1   10.39    0.41
   1   4   1   10.19    0.45
  -1   4  -1    9.55    0.33
  -1   4  -1   10.18    0.48
   1   4   1    9.16    0.42
   2  -4   1   33.41    0.99
   2  -4   1   33.41    0.86
   2  -4   1   31.68    0.90
  -2   4  -1   30.89    0.90
   2   4   1   30.92    0.85
  -2   4  -1   33.26    0.84
  -2   4  -1   33.08    0.98
   2   4   1   31.64    0.85
   2   4   1   32.95    0.95
   2   4   1   33.82    0.96
   2   4   1   31.25    0.86
   2   4   1   31.15    0.87
   3  -4   1   16.16    0.73
  -3  -4  -1   16.87    0.72
   3  -4   1   16.60    0.70
   3  -4   1   15.06    0.79
  -3  -4  -1   14.99    0.79
  -3   4  -1   14.99    0.67
   3   4   1   15.25    0.69
   3   4   1   16.79    0.75
   3   4   1   16.70    0.65
  -3   4  -1   15.94    0.73
  -3   4  -1   16.48    0.79
   3   4   1   15.67    0.64
  -4  -4  -1   18.17    0.86
  -4  -4  -1   17.91    0.85
   4  -4   1   18.14    0.91
  -4  -4  -1   18.10    0.94
   4  -4   1   19.59    0.87
   4  -4   1   18.57    0.91
   4   4   1   19.66    0.90
  -4   4  -1   18.63    0.90
  -4   4  -1   18.47    0.89
  -4   4  -1   18.35    0.83
   4   4   1   17.45    0.90
   4   4   1   18.33    0.76
   5  -4   1   70.96    1.97
  -5  -4  -1   71.01    1.76
   5  -4   1   74.01    2.02
   5  -4   1   70.88    2.02
  -5  -4  -1   72.26    2.01
  -5  -4  -1   76.45    2.14
  -5   4  -1   70.53    1.96
   5   4   1   69.81    2.04
   5   4   1   74.34    2.09
   5   4   1   72.10    2.00
   5   4   1   69.18    1.98
  -5   4  -1   73.16    1.99
   5   4   1   73.35    1.79
  -6  -4  -1   13.56    1.10
   6  -4   1   12.85    0.96
  -6  -4  -1   12.12    0.78
  -6   4  -1   12.38    0.93
   6   4   1   12.87    0.85
   6   4   1   14.48    1.11
  -6   4  -1   12.65    1.01
   6   4   1   12.92    1.00
  -7  -4  -1   46.07    1.51
   7  -4   1   46.76    1.81
   7  -4   1   49.83    1.87
  -7   4  -1   49.49    1.90
   7   4   1   48.64    1.87
   7   4   1   52.64    1.87
   7   4   1   49.90    1.97
  -8  -4  -1    1.74    0.51
   8  -4   1    0.13    0.61
   8   4   1    0.95    0.70
   8   4   1    1.21    0.78
  -8   4  -1    0.02    0.71
   8   4   1    0.11    0.51
   8  -5  -1   17.61    1.16
   8   5  -1   18.35    0.88
  -8   5   1   18.62    1.32
   8   5  -1   16.64    0.90
   8   5  -1   13.66    1.44
   8   5  -1   17.70    1.42
   7  -5  -1    7.29    0.86
   7  -5  -1    7.41    0.94
  -7   5   1    7.89    0.92
   7   5  -1    7.85    0.72
   7   5  -1    7.06    0.91
   7   5  -1    6.61    0.94
   7   5  -1    7.34    0.65
   6  -5  -1  123.82    2.94
   6  -5  -1  126.14    3.36
   6  -5  -1  115.79    2.89
   6   5  -1  120.65    2.53
   6   5  -1  130.67    3.44
  -6   5   1  126.80    2.98
  -6   5   1  120.56    2.92
   6   5  -1  125.83    2.79
   6   5  -1  126.48    3.14
   5  -5  -1    0.93    0.58
   5  -5  -1    0.31    0.56
   5  -5  -1    0.53    0.42
   5   5  -1    1.43    0.56
   5   5  -1    1.37    0.34
  -5   5   1    1.04    0.51
   5   5  -1    0.44    0.46
  -5   5   1    1.06    0.47
   5   5  -1    1.00    0.52
  -5   5   1    1.23    0.46
   5   5  -1    1.38    0.37
   4  -5  -1    4.26    0.52
  -4  -5   1    4.80    0.53
   4  -5  -1    5.79    0.63
   4  -5  -1    4.14    0.49
  -4   5   1    4.45    0.53
   4   5  -1    4.95    0.57
  -4   5   1    4.48    0.50
   4   5  -1    4.61    0.55
  -4   5   1    4.32    0.56
   4   5  -1    4.33    0.41
   4   5  -1    4.76    0.61
   4   5  -1    3.98    0.41
   3  -5  -1    8.67    0.56
   3  -5  -1    8.40    0.55
   3  -5  -1    8.57    0.64
  -3  -5   1    8.72    0.54
   3   5  -1    8.79    0.62
  -3   5   1    8.84    0.64
  -3   5   1    8.84    0.58
  -3   5   1    8.25    0.55
   3   5  -1    9.56    0.46
   3   5  -1    8.70    0.55
   3   5  -1    9.64    0.66
   3   5  -1    8.84    0.44
  -2  -5   1  173.20    3.06
  -2  -5   1  169.87    3.25
  -2  -5   1  173.07    2.99
   2  -5  -1  168.37    3.03
   2  -5  -1  174.79    3.07
   2  -5  -1  175.18    3.26
   2   5  -1  174.36    3.06
  -2   5   1  173.40    3.07
   2   5  -1  176.06    3.24
  -2   5   1  172.59    3.04
   2   5  -1  167.84    2.98
  -1  -5   1  209.01    3.62
  -1  -5   1  212.86    3.71
   1  -5  -1  211.55    3.54
   1  -5  -1  209.82    3.78
   1  -5  -1  215.64    3.54
  -1   5   1  214.03    3.54
  -1   5   1  210.78    3.77
   1   5  -1  210.25    3.49
   1   5  -1  215.97    3.50
   1   5  -1  208.33    3.61
  -1   5   1  212.38    3.54
   1   5  -1  213.62    3.72
   0  -5   1   26.20    0.72
   0  -5  -1   26.83    0.60
   0  -5  -1   25.92    0.78
   0  -5  -1   26.36    0.64
   0  -5   1   27.32    0.78
   0   5  -1   25.47    0.74
   0   5   1   26.62    0.61
   0   5   1   26.53    0.64
   0   5   1   27.09    0.78
   0   5  -1   26.61    0.76
   1  -5   1  145.33    2.47
  -1  -5  -1  149.53    2.56
  -1  -5  -1  145.51    2.64
   1  -5   1  146.97    2.76
  -1  -5  -1  146.69    2.68
   1  -5   1  146.47    2.64
  -1   5  -1  144.41    2.74
   1   5   1  145.94    2.56
  -1   5  -1  146.17    2.64
   1   5   1  147.25    2.65
   1   5   1  146.22    2.66
   1   5   1  143.76    2.63
  -1   5  -1  147.60    2.46
   2  -5   1    3.75    0.49
   2  -5   1    4.45    0.39
   2  -5   1    3.75    0.42
  -2   5  -1    4.86    0.38
  -2   5  -1    4.01    0.43
   2   5   1    4.15    0.46
   2   5   1    4.11    0.38
   2   5   1    5.20    0.46
  -2   5  -1    4.23    0.49
   2   5   1    4.27    0.38
   2   5   1    4.21    0.43
   2   5   1    4.34    0.38
   3  -5   1    9.63    0.69
   3  -5   1   10.44    0.57
   3  -5   1    9.82    0.60
   3   5   1   10.82    0.55
   3   5   1    9.56    0.65
  -3   5  -1   10.39    0.69
   3   5   1    9.96    0.60
   3   5   1   10.47    0.56
   3   5   1    9.72    0.57
   3   5   1    9.06    0.66
  -3   5  -1    9.77    0.62
  -3   5  -1   10.31    0.59
   4  -5   1    0.86    0.47
  -4  -5  -1    1.12    0.38
   4  -5   1    0.41    0.38
   4  -5   1    1.02    0.43
   4   5   1    0.69    0.44
   4   5   1    1.23    0.37
  -4   5  -1    1.33    0.38
  -4   5  -1    1.01    0.40
   4   5   1    1.16    0.36
   4   5   1    1.33    0.35
  -4   5  -1    0.48    0.43
   4   5   1    1.27    0.42
   4   5   1    0.63    0.44
   5  -5   1   37.92    1.44
   5  -5   1   37.52    1.38
   5  -5   1   38.13    1.41
  -5  -5  -1   38.31    1.37
  -5   5  -1   37.60    1.61
   5   5   1   35.62    1.42
  -5   5  -1   36.73    1.61
   5   5   1   40.84    1.52
  -5   5  -1   35.79    1.54
   5   5   1   38.18    1.42
   5   5   1   36.90    1.35
   5   5   1   38.64    1.22
   5   5   1   38.17    1.20
   6  -5   1   19.52    1.15
  -6   5  -1   19.60    1.14
   6   5   1   20.60    0.98
   6   5   1   18.95    0.99
   6   5   1   17.63    1.20
   6   5   1   19.19    1.14
  -6   5  -1   20.24    1.20
   7  -5   1    2.28    0.74
   7  -5   1    1.69    0.66
   7   5   1    2.84    0.74
  -7   5  -1    2.50    0.69
   7   5   1    3.58    0.57
   7   5   1    1.34    0.70
   8  -5   1    0.54    0.80
   8  -5   1    0.73    0.67
   8   5   1    1.76    0.79
  -8   5  -1    1.65    0.76
   8   5   1    2.01    0.59
   8   5   1    3.12    0.54
   8  -6  -1    1.46    0.74
   8   6  -1    0.05    0.65
   8   6  -1    1.26    0.45
  -8   6   1    1.48    0.69
   8   6  -1    1.23    0.60
   8   6  -1    0.18    0.73
   7  -6  -1    4.21    0.79
   7  -6  -1    3.89    0.80
   7   6  -1    2.87    0.51
   7   6  -1    5.31    0.59
   7   6  -1    4.85    0.86
  -7   6   1    6.33    0.84
   7   6  -1    5.09    0.86
   6  -6  -1   10.43    1.55
   6  -6  -1    8.53    0.82
   6  -6  -1   10.29    1.01
   6   6  -1    8.12    0.63
  -6   6   1    8.40    0.85
   6   6  -1    9.81    0.92
   6   6  -1    8.96    1.00
  -6   6   1    7.44    0.86
   5  -6  -1    7.26    0.77
   5  -6  -1    6.84    0.69
   5  -6  -1    7.33    0.82
  -5   6   1    5.93    0.81
   5   6  -1    7.10    0.56
   5   6  -1    7.91    0.87
   5   6  -1    7.65    0.55
  -5   6   1    7.04    0.72
  -5   6   1    7.19    0.74
   5   6  -1    7.15    0.75
   5   6  -1    6.70    0.70
   4  -6  -1    6.35    0.61
   4  -6  -1    6.17    0.61
  -4  -6   1    6.30    0.57
   4  -6  -1    6.56    0.70
  -4   6   1    6.69    0.62
   4   6  -1    6.77    0.60
  -4   6   1    6.05    0.67
   4   6  -1    6.96    0.50
   4   6  -1    6.78    0.70
   4   6  -1    6.57    0.46
   4   6  -1    6.66    0.71
  -4   6   1    6.69    0.59
  -3  -6   1   54.38    1.35
   3  -6  -1   54.16    1.35
   3  -6  -1   54.19    1.33
   3  -6  -1   53.72    1.50
   3   6  -1   55.26    1.36
   3   6  -1   54.58    1.51
  -3   6   1   55.26    1.34
  -3   6   1   54.47    1.33
  -3   6   1   51.03    1.46
   3   6  -1   52.14    1.20
   3   6  -1   54.75    1.21
   3   6  -1   52.01    1.47
  -2  -6   1   11.86    0.52
  -2  -6   1   10.89    0.62
   2  -6  -1   11.64    0.51
  -2  -6   1   11.34    0.52
   2  -6  -1   10.96    0.52
   2   6  -1   11.54    0.48
   2   6  -1   11.10    0.50
   2   6  -1   12.60    0.70
   2   6  -1   11.77    0.52
  -2   6   1   11.16    0.51
  -2   6   1   11.00    0.52
  -2   6   1   11.26    0.67
  -1  -6   1  160.13    2.95
  -1  -6   1  164.68    3.02
   1  -6  -1  163.92    2.82
   1  -6  -1  166.26    3.12
   1  -6  -1  163.38    2.84
  -1   6   1  169.68    3.17
  -1   6   1  165.92    2.84
  -1   6   1  163.74    2.82
   1   6  -1  160.30    2.94
   1   6  -1  166.82    2.76
   1   6  -1  163.75    3.03
   1   6  -1  166.48    2.77
   0  -6  -1   55.92    1.31
   0  -6   1   54.79    1.23
   0  -6   1   53.89    1.28
   0  -6  -1   53.75    1.06
   0  -6  -1   54.57    1.13
   0   6   1   54.27    1.06
   0   6  -1   54.06    1.29
   0   6  -1   53.58    0.89
   0   6  -1   54.49    1.23
   0   6   1   54.14    1.13
   0   6   1   53.77    1.30
   1  -6   1  244.91    4.03
  -1  -6  -1  248.47    4.14
   1  -6   1  247.02    4.40
  -1  -6  -1  246.31    4.31
  -1  -6  -1  244.79    4.25
   1  -6   1  243.28    4.25
  -1   6  -1  245.65    4.26
  -1   6  -1  248.01    4.02
   1   6   1  249.75    4.26
   1   6   1  247.95    4.14
   1   6   1  242.47    4.29
  -1   6  -1  249.59    4.43
   2  -6   1    6.02    0.41
   2  -6   1    6.51    0.48
  -2  -6  -1    6.66    0.46
   2  -6   1    6.70    0.62
  -2   6  -1    6.68    0.60
  -2   6  -1    7.01    0.54
   2   6   1    5.88    0.43
   2   6   1    6.46    0.52
   2   6   1    6.52    0.45
  -2   6  -1    5.86    0.40
   2   6   1    7.11    0.47
   3  -6   1   -0.45    0.36
   3  -6   1    0.23    0.35
   3  -6   1    0.25    0.26
   3   6   1   -0.07    0.27
   3   6   1   -0.10    0.34
   3   6   1    0.25    0.28
   3   6   1    0.03    0.33
   3   6   1   -0.09    0.31
  -3   6  -1    0.30    0.38
   3   6   1    0.20    0.27
  -3   6  -1    0.09    0.28
   4  -6   1   -0.16    0.44
   4  -6   1   -0.11    0.40
   4  -6   1    0.66    0.41
   4   6   1    0.23    0.41
   4   6   1    0.38    0.36
   4   6   1   -0.06    0.35
  -4   6  -1    0.59    0.34
   4   6   1    0.64    0.34
  -4   6  -1    0.29    0.43
  -4   6  -1    0.68    0.47
   4   6   1    0.53    0.32
   4   6   1    0.26    0.41
   5  -6   1    8.66    0.78
   5  -6   1    6.50    0.74
   5  -6   1    7.76    0.85
   5   6   1    8.67    0.82
   5   6   1    7.07    0.84
   5   6   1    9.23    0.87
   5   6   1    7.56    0.80
  -5   6  -1    9.17    0.89
   5   6   1    6.98    0.72
   5   6   1    8.04    0.70
  -5   6  -1    7.39    0.82
  -5   6  -1    6.73    0.77
   6  -6   1   17.53    1.35
   6   6   1   19.10    1.25
   6   6   1   16.37    0.90
   6   6   1   15.50    0.89
   6   6   1   16.77    1.11
  -6   6  -1   16.07    1.29
   7  -6   1   31.00    1.58
   7  -6   1   28.97    1.44
   7   6   1   29.41    1.50
  -7   6  -1   30.32    1.49
   7   6   1   29.95    1.61
   7   6   1   28.88    1.18
   8  -6   1    0.69    0.93
   8  -6   1    1.15    0.70
  -8   6  -1    0.08    0.77
   8   6   1    0.27    0.50
   8   6   1    0.15    0.78
   8   6   1    1.24    0.60
   8   6   1    1.10    0.71
   8  -7  -1   14.27    1.21
   8  -7  -1   11.35    1.44
   8   7  -1   14.92    0.83
   8   7  -1   13.53    1.25
  -8   7   1   16.27    1.36
   8   7  -1   16.52    1.41
   7  -7  -1   15.85    1.24
   7  -7  -1   14.18    1.14
   7   7  -1   14.92    0.78
   7   7  -1   16.23    1.26
  -7   7   1   16.09    1.11
   7   7  -1   15.48    1.28
   7   7  -1   14.60    0.82
   6  -7  -1   54.55    1.80
   6   7  -1   56.49    1.46
   6   7  -1   57.29    1.86
   6   7  -1   56.60    2.02
  -6   7   1   59.84    1.90
   6   7  -1   58.48    2.04
   5  -7  -1   34.44    1.29
  -5  -7   1   31.40    1.43
   5  -7  -1   31.54    1.26
   5  -7  -1   35.16    1.42
  -5   7   1   33.41    1.47
   5   7  -1   34.06    1.04
   5   7  -1   33.81    1.29
   5   7  -1   32.22    1.39
   5   7  -1   33.42    1.46
  -5   7   1   32.57    1.37
  -5   7   1   34.48    1.30
   4  -7  -1    1.13    0.40
  -4  -7   1    1.62    0.41
   4  -7  -1    1.08    0.50
   4  -7  -1    1.68    0.44
   4   7  -1    0.91    0.40
   4   7  -1    1.13    0.46
  -4   7   1    0.98    0.38
   4   7  -1    1.43    0.32
   4   7  -1    2.06    0.34
  -4   7   1    1.56    0.39
  -3  -7   1   -0.18    0.29
   3  -7  -1   -0.06    0.38
   3  -7  -1    0.05    0.27
   3  -7  -1   -0.38    0.27
   3   7  -1    0.02    0.32
   3   7  -1    0.11    0.29
  -3   7   1    0.01    0.25
   3   7  -1    0.10    0.24
  -3   7   1   -0.20    0.27
   3   7  -1   -0.68    0.24
  -3   7   1   -0.04    0.37
   3   7  -1    0.07    0.24
   3   7  -1    0.31    0.37
   2  -7  -1  113.32    2.38
  -2  -7   1  106.48    2.27
   2  -7  -1  105.05    2.04
   2  -7  -1  106.08    2.04
  -2  -7   1  103.56    2.08
  -2   7   1  103.42    2.03
  -2   7   1  104.34    2.32
   2   7  -1  105.73    2.02
  -2   7   1  106.85    2.05
   2   7  -1  106.58    2.03
   2   7  -1  104.91    2.07
   1  -7  -1  122.87    2.25
  -1  -7   1  124.66    2.40
  -1  -7   1  123.96    2.43
   1  -7  -1  122.78    2.58
   1  -7  -1  126.25    2.21
  -1   7   1  120.31    2.52
   1   7  -1  124.90    2.14
   1   7  -1  121.77    2.38
  -1   7   1  124.65    2.20
  -1   7   1  124.18    2.26
   1   7  -1  124.96    2.14
   1   7  -1  124.67    2.44
   0  -7  -1   17.09    0.73
   0  -7  -1   16.67    0.57
   0  -7  -1   16.57    0.49
   0  -7   1   16.09    0.63
   0  -7   1   17.17    0.72
   0   7  -1   16.63    0.31
   0   7  -1   16.89    0.68
   0   7  -1   15.72    0.70
   0   7  -1   15.92    0.31
   0   7   1   15.53    0.48
   0   7   1   16.50    0.58
   1  -7   1   17.65    0.51
   1  -7   1   16.62    0.80
  -1  -7  -1   17.08    0.57
   1  -7   1   16.36    0.66
  -1  -7  -1   17.19    0.64
   1   7   1   17.33    0.67
  -1   7  -1   17.53    0.70
   1   7   1   17.53    0.57
   1   7   1   16.50    0.70
  -1   7  -1   16.91    0.45
  -1   7  -1   16.77    0.77
   2  -7   1   44.56    1.16
   2  -7   1   44.94    1.03
   2  -7   1   44.12    1.33
  -2  -7  -1   41.19    1.16
  -2   7  -1   44.42    1.31
  -2   7  -1   44.56    1.02
   2   7   1   43.94    1.11
  -2   7  -1   45.20    1.18
   2   7   1   44.18    1.11
   2   7   1   43.00    1.16
   2   7   1   42.31    1.19
   2   7   1   43.81    1.24
   3  -7   1   10.59    0.77
   3  -7   1    9.63    0.58
   3  -7   1   10.27    0.63
  -3   7  -1    9.02    0.73
  -3   7  -1    9.53    0.61
   3   7   1    9.73    0.61
   3   7   1   10.25    0.67
   3   7   1   10.85    0.61
   3   7   1   10.23    0.68
   3   7   1    9.79    0.70
   3   7   1    9.60    0.63
  -3   7  -1    9.90    0.57
   4  -7   1   27.99    1.09
   4  -7   1   26.67    1.02
  -4   7  -1   29.05    1.16
   4   7   1   29.38    1.00
  -4   7  -1   29.09    1.03
   4   7   1   31.40    1.19
  -4   7  -1   28.95    1.24
   4   7   1   28.16    1.07
   4   7   1   28.71    1.92
   4   7   1   30.33    1.22
   4   7   1   28.61    1.09
   5  -7   1   13.66    1.07
   5  -7   1   14.07    1.06
   5  -7   1   12.35    0.87
   5   7   1   12.40    0.86
  -5   7  -1   13.59    1.02
   5   7   1   12.21    1.02
   5   7   1   14.21    1.01
   5   7   1   14.08    0.94
  -5   7  -1   12.74    0.97
   5   7   1   13.50    0.82
  -5   7  -1   14.92    1.10
   5   7   1   13.33    0.79
   6  -7   1   27.55    1.52
   6  -7   1   23.54    1.34
   6   7   1   23.53    1.25
   6   7   1   23.44    1.04
   6   7   1   23.42    1.01
   6   7   1   24.62    1.39
   7  -7   1   -0.22    0.55
   7  -7   1    4.00    0.85
  -7   7  -1    1.29    0.69
   7   7   1    1.35    0.75
   7   7   1    1.97    0.48
   7   7   1    0.50    0.60
   7  -8  -1    0.96    0.65
   7  -8  -1    1.17    0.65
   7   8  -1    1.75    0.64
  -7   8   1    1.38    0.65
   7   8  -1    0.08    0.41
   7   8  -1    0.47    0.69
   6  -8  -1   20.50    1.42
   6  -8  -1   20.31    1.24
   6  -8  -1   21.99    1.17
   6   8  -1   19.77    1.29
  -6   8   1   20.56    1.16
   6   8  -1   19.55    1.13
   6   8  -1   18.36    0.83
   6   8  -1   19.18    0.88
   5  -8  -1   10.98    0.85
   5  -8  -1    9.59    0.95
   5  -8  -1   11.69    0.87
   5   8  -1   11.12    0.67
   5   8  -1   11.31    0.83
   5   8  -1   11.62    0.65
   5   8  -1   10.42    0.98
  -5   8   1    8.50    0.90
  -5   8   1   10.44    0.79
   5   8  -1   10.26    0.77
   4  -8  -1    5.35    0.60
   4  -8  -1    5.23    0.58
   4  -8  -1    5.99    0.73
   4   8  -1    4.89    0.69
   4   8  -1    5.76    0.52
   4   8  -1    5.59    0.61
  -4   8   1    6.63    0.63
  -4   8   1    5.82    0.62
   4   8  -1    5.77    0.51
  -4   8   1    5.73    0.83
   4   8  -1    6.46    0.62
   3  -8  -1   23.40    1.05
   3  -8  -1   21.43    0.81
  -3   8   1   22.47    0.82
  -3   8   1   22.55    0.81
   3   8  -1   21.66    0.77
   3   8  -1   21.31    0.95
  -3   8   1   21.98    1.00
   3   8  -1   21.74    0.95
   3   8  -1   20.90    0.75
   3   8  -1   21.11    0.79
   3   8  -1   23.64    1.04
   2  -8  -1   11.70    0.55
  -2  -8   1   12.26    0.69
   2  -8  -1   13.35    0.79
   2  -8  -1   12.81    0.56
  -2  -8   1   11.75    0.60
   2   8  -1   13.58    0.55
  -2   8   1   12.05    0.52
   2   8  -1   11.10    0.58
   2   8  -1   14.63    0.78
  -2   8   1   12.12    0.55
   2   8  -1   13.08    0.52
  -2   8   1   11.76    0.74
   1  -8  -1   29.03    1.05
  -1  -8   1   27.43    1.03
   1  -8  -1   28.02    0.78
  -1  -8   1   27.26    0.89
   1  -8  -1   28.21    0.71
  -1   8   1   27.00    0.78
   1   8  -1   27.78    0.64
   1   8  -1   27.39    0.91
  -1   8   1   27.73    0.70
   1   8  -1   27.07    0.64
  -1   8   1   26.68    1.00
   1   8  -1   27.12    0.90
   0  -8   1   15.56    0.67
   0  -8   1   14.36    0.73
   0  -8  -1   15.91    0.49
   0  -8  -1   15.26    0.60
   0   8   1   14.45    0.73
   0   8   1   16.42    0.62
   0   8   1   15.34    0.48
   0   8  -1   15.80    0.69
   0   8  -1   13.86    0.71
  -1  -8  -1   52.51    1.35
   1  -8   1   50.62    1.26
   1  -8   1   49.48    1.41
  -1  -8  -1   50.69    1.24
   1   8   1   51.73    1.12
  -1   8  -1   52.21    1.27
   1   8   1   51.63    1.12
   1   8   1   49.71    1.25
  -1   8  -1   50.13    0.96
   1   8   1   49.41    1.32
  -1   8  -1   51.45    1.41
   2  -8   1    8.09    0.66
   2  -8   1    7.56    0.68
   2  -8   1    8.17    0.43
  -2  -8  -1    7.71    0.59
  -2   8  -1    8.25    0.58
   2   8   1    6.95    0.53
   2   8   1    6.91    0.51
   2   8   1    8.71    0.50
   2   8   1    9.18    0.60
  -2   8  -1    7.90    0.42
   2   8   1    7.62    0.49
  -2   8  -1    8.11    0.60
   3  -8   1    0.99    0.47
   3  -8   1    0.98    0.32
  -3   8  -1    1.74    0.33
   3   8   1    1.04    0.35
  -3   8  -1    0.97    0.45
   3   8   1    1.23    0.34
   3   8   1    1.38    0.43
  -3   8  -1    0.73    0.37
   3   8   1    0.91    0.40
   3   8   1    0.81    0.32
   4  -8   1   35.62    1.43
   4  -8   1   37.94    1.23
   4  -8   1   36.09    1.29
   4   8   1   36.86    1.41
   4   8   1   33.40    1.85
   4   8   1   37.04    1.25
   4   8   1   36.83    1.18
   4   8   1   36.39    1.26
   4   8   1   35.23    1.16
  -4   8  -1   37.56    1.20
  -4   8  -1   37.85    1.29
  -4   8  -1   37.41    1.43
   5  -8   1   85.64    2.16
   5  -8   1   83.36    2.68
   5   8   1   86.66    2.27
  -5   8  -1   85.33    2.26
   5   8   1   79.50    2.16
   5   8   1   84.58    2.04
   5   8   1   82.26    1.99
   6  -8   1   44.26    1.79
   6  -8   1   46.34    1.67
  -6   8  -1   42.77    1.96
   6   8   1   46.54    1.44
   6   8   1   43.48    1.40
   6   8   1   44.31    1.67
   6   8   1   46.45    1.85
   7  -8   1   44.78    1.83
   7  -8   1   44.40    1.96
   7   8   1   43.18    1.79
  -7   8  -1   45.20    1.79
   7   8   1   44.16    1.96
   7   8   1   41.33    1.41
   7  -9  -1   14.30    1.14
   7  -9  -1   11.26    1.16
   7   9  -1   11.43    1.22
  -7   9   1   13.44    1.12
   7   9  -1   12.85    1.09
   7   9  -1   11.36    0.76
   7   9  -1   12.02    0.69
   6  -9  -1   31.76    1.39
   6  -9  -1   34.14    1.58
   6  -9  -1   35.56    1.47
  -6   9   1   32.42    1.41
   6   9  -1   35.15    1.43
   6   9  -1   34.72    1.11
   6   9  -1   37.79    1.69
   6   9  -1   33.91    1.12
   5  -9  -1    5.00    0.65
   5  -9  -1    4.61    0.65
  -5   9   1    4.22    0.64
   5   9  -1    4.68    0.60
   5   9  -1    4.52    0.53
   5   9  -1    5.94    0.73
   5   9  -1    4.06    0.77
   4  -9  -1   15.35    1.04
   4  -9  -1   15.38    0.86
   4  -9  -1   16.80    0.86
  -4   9   1   14.59    1.01
   4   9  -1   15.00    0.79
  -4   9   1   16.02    0.84
   4   9  -1   15.41    0.83
   4   9  -1   15.97    0.99
   4   9  -1   16.58    0.75
   4   9  -1   17.90    1.06
   4   9  -1   15.97    0.73
  -4   9   1   17.45    0.86
   3  -9  -1    9.94    0.61
   3  -9  -1   11.43    0.64
  -3  -9   1   10.31    0.61
   3   9  -1   11.36    0.79
   3   9  -1    9.39    0.73
   3   9  -1   10.46    0.60
   3   9  -1   11.42    0.61
  -3   9   1   10.07    0.62
  -3   9   1   11.21    0.82
   3   9  -1    9.95    0.67
  -3   9   1   10.77    0.65
  -2  -9   1  265.94    4.72
   2  -9  -1  268.76    4.54
  -2  -9   1  259.44    4.85
   2  -9  -1  259.92    4.59
   2  -9  -1  266.50    5.01
   2   9  -1  263.96    4.51
  -2   9   1  270.52    4.61
   2   9  -1  266.34    4.52
  -2   9   1  261.62    4.98
   2   9  -1  259.66    4.70
   2   9  -1  270.28    4.89
  -2   9   1  263.81    4.53
   1  -9  -1  156.06    2.72
   1  -9  -1  156.51    2.84
  -1  -9   1  153.51    3.02
   1  -9  -1  159.05    3.21
  -1  -9   1  150.31    3.25
  -1   9   1  154.34    2.71
   1   9  -1  158.33    2.64
  -1   9   1  155.69    2.86
  -1   9   1  161.31    3.22
   1   9  -1  151.81    3.03
   1   9  -1  155.79    2.63
   0  -9  -1   11.86    0.72
   0  -9   1   10.52    0.68
   0  -9  -1   11.65    0.55
   0  -9  -1   11.26    0.43
   0   9  -1   13.17    0.71
   0   9   1   11.29    0.42
   0   9   1   12.30    0.56
   0   9  -1   12.69    0.66
   0   9   1   11.74    0.70
   1  -9   1   19.60    0.89
   1  -9   1   19.29    0.91
  -1  -9  -1   20.80    0.89
   1   9   1   20.61    0.78
  -1   9  -1   19.63    0.80
   1   9   1   19.29    0.62
   1   9   1   19.32    0.62
  -1   9  -1   19.00    0.47
   1   9   1   19.20    0.82
  -1   9  -1   20.66    0.88
   2  -9   1   41.98    1.39
   2  -9   1   39.79    1.17
  -2  -9  -1   40.61    1.21
   2  -9   1   41.88    0.97
   2   9   1   39.55    1.20
   2   9   1   38.23    1.19
   2   9   1   39.39    1.19
  -2   9  -1   39.75    1.18
  -2   9  -1   40.50    1.35
  -2   9  -1   41.82    0.96
   2   9   1   41.42    1.07
   2   9   1   40.48    1.07
   3  -9   1    7.03    0.56
   3  -9   1    7.64    0.80
   3  -9   1    8.53    0.63
   3   9   1    7.10    0.56
   3   9   1    8.69    0.60
   3   9   1    7.06    0.65
   3   9   1    7.68    0.60
  -3   9  -1    7.83    0.76
   3   9   1    8.56    0.77
   3   9   1    8.11    0.64
  -3   9  -1    8.06    0.53
  -3   9  -1    7.79    0.66
   4  -9   1  139.50    3.03
   4  -9   1  141.77    3.29
   4  -9   1  144.16    2.92
  -4   9  -1  137.93    2.87
   4   9   1  141.99    3.21
   4   9   1  140.42    2.99
   4   9   1  137.08    3.16
  -4   9  -1  139.51    3.03
   4   9   1  142.14    3.00
   4   9   1  142.58    2.90
  -4   9  -1  137.90    3.25
   4   9   1  142.59    2.92
   5  -9   1    1.20    0.46
   5  -9   1    1.56    0.65
   5  -9   1    1.47    0.51
   5   9   1    0.87    0.60
   5   9   1    0.75    0.50
  -5   9  -1    0.99    0.51
   5   9   1    0.66    0.44
   5   9   1    1.37    0.44
   6  -9   1    2.88    0.63
   6  -9   1    1.97    0.72
   6   9   1    2.22    0.55
   6   9   1    2.89    0.53
  -6   9  -1    2.68    0.71
   6   9   1    3.63    0.83
   6   9   1    2.26    0.67
   7  -9   1    0.71    0.82
   7  -9   1    0.40    0.58
   7   9   1    0.85    0.47
   7   9   1    0.06    0.58
   7   9   1   -0.04    0.48
  -7   9  -1    0.04    0.56
   7 -10  -1    0.35    0.77
   7 -10  -1   -0.09    0.66
   7  10  -1   -0.08    0.39
   7  10  -1   -0.61    0.66
  -7  10   1    1.35    0.60
   7  10  -1    1.24    0.35
   6 -10  -1    0.82    0.63
   6 -10  -1   -0.12    0.47
   6 -10  -1    0.57    0.49
  -6  10   1   -0.26    0.51
   6  10  -1    1.15    0.35
   6  10  -1   -0.24    0.38
   6  10  -1   -0.48    0.49
   6  10  -1   -0.25    0.60
   5 -10  -1    0.45    0.60
   5 -10  -1    0.82    0.50
   5 -10  -1    0.04    0.44
  -5  10   1   -0.23    0.42
  -5  10   1    0.43    0.45
   5  10  -1    1.48    0.60
   5  10  -1   -0.28    0.39
   5  10  -1    0.72    0.36
   5  10  -1    0.61    0.38
   5  10  -1   -0.35    0.39
   4 -10  -1    0.01    0.55
   4 -10  -1    0.35    0.40
   4 -10  -1    0.16    0.43
   4  10  -1   -0.57    0.44
   4  10  -1   -0.11    0.35
   4  10  -1    0.36    0.42
   4  10  -1    0.46    0.53
  -4  10   1    0.28    0.53
   4  10  -1    0.82    0.37
  -4  10   1    0.12    0.39
  -4  10   1    0.59    0.41
   4  10  -1    0.19    0.37
  -3 -10   1   40.02    1.37
   3 -10  -1   36.87    1.26
   3 -10  -1   37.87    1.46
   3 -10  -1   36.03    1.13
   3  10  -1   37.05    1.33
   3  10  -1   39.44    1.11
   3  10  -1   38.41    1.15
  -3  10   1   37.99    1.25
  -3  10   1   38.22    1.11
   3  10  -1   38.98    1.37
  -3  10   1   37.95    1.43
   2 -10  -1    0.74    0.27
  -2 -10   1    1.10    0.36
  -2 -10   1    0.64    0.42
   2 -10  -1    1.17    0.42
   2 -10  -1    1.19    0.32
  -2  10   1    0.85    0.26
  -2  10   1    0.77    0.33
   2  10  -1    1.08    0.26
   2  10  -1    0.84    0.35
   2  10  -1    1.23    0.27
  -2  10   1    0.39    0.44
   2  10  -1    1.47    0.46
  -1 -10   1   49.48    1.36
   1 -10  -1   48.01    1.19
   1 -10  -1   47.37    1.50
  -1 -10   1   46.79    1.38
   1 -10  -1   48.14    1.05
  -1  10   1   48.49    1.21
   1  10  -1   49.42    1.36
  -1  10   1   45.68    1.45
   1  10  -1   47.23    1.37
   1  10  -1   47.43    0.95
  -1  10   1   48.77    1.04
   1  10  -1   47.91    0.95
   0 -10  -1   35.10    0.82
   0 -10  -1   34.74    0.99
   0 -10   1   35.85    1.09
   0 -10  -1   35.68    1.22
   0 -10   1   33.34    1.18
   0  10  -1   34.86    1.21
   0  10   1   35.30    1.01
   0  10  -1   37.38    1.15
   0  10   1   36.30    1.21
   0  10   1   34.31    0.81
   1 -10   1   29.38    0.97
  -1 -10  -1   29.49    0.97
  -1 -10  -1   28.08    1.06
   1 -10   1   29.56    1.15
   1  10   1   28.86    0.98
  -1  10  -1   30.01    1.01
   1  10   1   29.29    0.78
  -1  10  -1   28.82    0.59
  -1  10  -1   28.79    1.12
   1  10   1   27.10    1.03
   1  10   1   28.90    0.78
  -2 -10  -1   -0.30    0.37
   2 -10   1    0.20    0.31
   2 -10   1    0.26    0.22
   2 -10   1    0.10    0.42
   2  10   1    0.21    0.27
  -2  10  -1    0.01    0.40
   2  10   1    0.33    0.35
  -2  10  -1    0.56    0.36
   2  10   1    0.02    0.35
   2  10   1   -0.03    0.37
   2  10   1   -0.03    0.29
   3 -10   1    6.09    0.51
   3 -10   1    6.79    0.80
   3 -10   1    6.01    0.65
   3  10   1    6.70    0.63
   3  10   1    6.21    0.72
   3  10   1    5.57    0.58
  -3  10  -1    6.30    0.77
   3  10   1    6.02    0.65
  -3  10  -1    5.73    0.58
   3  10   1    7.75    0.72
   3  10   1    6.64    0.57
  -3  10  -1    6.98    0.66
   4 -10   1    0.93    0.68
   4 -10   1    1.68    0.54
   4 -10   1    1.68    0.46
   4  10   1    0.77    0.45
   4  10   1    2.51    0.60
  -4  10  -1    1.93    0.54
   4  10   1    1.19    0.51
   4  10   1    1.26    0.47
  -4  10  -1    0.92    0.38
   4  10   1    0.87    0.43
   4  10   1    1.58    0.45
   5 -10   1   -0.24    0.49
   5 -10   1    1.38    0.68
   5 -10   1    1.01    0.50
   5  10   1    1.47    0.44
   5  10   1    1.10    0.59
   5  10   1    0.06    0.38
   5  10   1    0.96    0.54
  -5  10  -1    0.07    0.49
   5  10   1    1.33    0.49
   6 -10   1   24.98    1.46
   6 -10   1   25.82    1.29
   6  10   1   26.74    1.30
   6  10   1   27.07    1.08
   6  10   1   23.52    1.44
   6  10   1   23.92    1.12
  -6  10  -1   25.99    1.47
   7 -10   1    7.36    0.95
   7  10   1    7.40    1.12
  -7  10  -1    8.50    1.04
   7  10   1    7.81    1.01
   7  10   1    7.46    0.79
   7 -11  -1   19.44    1.24
  -7  11   1   20.21    1.26
   7  11  -1   18.20    1.46
   7  11  -1   17.38    0.88
   7  11  -1   18.95    1.24
   6 -11  -1   31.96    1.39
   6 -11  -1   25.25    1.28
   6 -11  -1   30.62    1.60
   6  11  -1   30.57    1.38
   6  11  -1   28.95    1.03
  -6  11   1   29.24    1.33
   6  11  -1   28.82    1.07
   6  11  -1   30.96    1.60
   5 -11  -1   34.87    1.31
   5 -11  -1   30.59    1.26
   5 -11  -1   34.35    1.60
   5  11  -1   33.53    1.27
   5  11  -1   35.23    1.57
   5  11  -1   31.23    1.22
   5  11  -1   32.46    1.09
   5  11  -1   33.63    1.14
  -5  11   1   33.22    1.25
   4 -11  -1    8.59    0.96
   4 -11  -1    9.32    0.72
   4 -11  -1    7.82    0.70
   4  11  -1    7.60    0.60
   4  11  -1    8.23    0.68
  -4  11   1    9.27    0.69
  -4  11   1    8.53    0.69
   4  11  -1    9.27    0.66
   4  11  -1    8.85    0.89
   4  11  -1    8.05    0.67
   4  11  -1    7.61    0.82
   3 -11  -1    1.16    0.57
   3 -11  -1    0.71    0.36
  -3 -11   1    0.92    0.39
  -3  11   1    0.41    0.50
   3  11  -1    0.43    0.36
   3  11  -1    0.97    0.41
   3  11  -1    0.57    0.51
  -3  11   1    0.86    0.45
   3  11  -1    1.05    0.32
  -3  11   1    1.03    0.34
   3  11  -1    0.78    0.56
   2 -11  -1  107.53    2.11
  -2 -11   1  106.88    2.48
  -2 -11   1  112.80    2.44
   2 -11  -1  110.44    2.69
   2  11  -1  112.36    2.10
  -2  11   1  106.39    2.10
   2  11  -1  108.01    2.40
  -2  11   1  107.61    2.25
   2  11  -1  111.71    2.10
   2  11  -1  111.37    2.54
   1 -11  -1   11.89    0.61
   1 -11  -1   12.01    0.79
  -1 -11   1   11.05    0.73
  -1 -11   1   11.44    0.74
   1 -11  -1   10.96    0.46
   1  11  -1   11.42    0.72
   1  11  -1   11.13    0.37
  -1  11   1   11.00    0.81
   1  11  -1   12.18    0.77
   1  11  -1   11.48    0.40
  -1  11   1   11.28    0.63
  -1  11   1   12.09    0.47
   0 -11   1    8.46    0.62
   0 -11   1    8.79    0.72
   0 -11  -1    8.08    0.39
   0 -11  -1    8.96    0.81
   0  11   1    9.31    0.58
   0  11   1    8.29    0.72
   0  11  -1    8.31    0.65
   0  11   1    8.30    0.39
   0  11  -1    8.95    0.71
   1 -11   1   -0.07    0.42
   1 -11   1    0.05    0.31
  -1 -11  -1    0.07    0.38
  -1 -11  -1   -0.04    0.28
   1 -11   1    0.56    0.11
   1  11   1    0.73    0.24
  -1  11  -1    0.34    0.43
  -1  11  -1    0.71    0.38
   1  11   1    0.68    0.40
   1  11   1    0.53    0.23
   1  11   1    0.63    0.37
  -1  11  -1    0.55    0.11
  -2 -11  -1    6.90    0.72
   2 -11   1    6.07    0.59
   2 -11   1    6.77    0.41
   2 -11   1    6.39    0.76
   2  11   1    6.41    0.65
  -2  11  -1    7.14    0.89
  -2  11  -1    6.34    0.63
  -2  11  -1    6.47    0.38
   2  11   1    6.21    0.67
   2  11   1    5.95    0.48
   2  11   1    7.06    0.62
   3 -11   1    0.81    0.34
   3 -11   1    0.68    0.58
   3 -11   1    1.45    0.47
  -3 -11  -1    1.04    0.45
   3  11   1    0.28    0.41
   3  11   1    1.32    0.40
  -3  11  -1    1.89    0.62
   3  11   1    1.63    0.39
   3  11   1    0.88    0.42
  -3  11  -1    1.41    0.46
   3  11   1    1.02    0.47
   4 -11   1   14.64    1.13
   4 -11   1   16.10    0.82
   4 -11   1   14.22    0.93
   4  11   1   13.52    0.78
   4  11   1   15.68    0.89
   4  11   1   15.79    0.90
   4  11   1   15.72    1.05
   4  11   1   13.93    1.07
   4  11   1   15.52    1.05
  -4  11  -1   16.14    0.95
  -4  11  -1   14.14    0.75
   5 -11   1    1.87    0.54
   5 -11   1    2.65    0.73
   5 -11   1    3.00    0.66
  -5  11  -1    2.09    0.62
   5  11   1    1.53    0.65
   5  11   1    2.13    0.58
   5  11   1    2.62    0.49
   5  11   1    1.89    0.51
   5  11   1    1.51    0.50
   6 -11   1   10.52    1.15
   6 -11   1   10.35    0.96
   6  11   1    9.73    1.13
  -6  11  -1   10.76    1.03
   6  11   1    9.50    0.96
   6  11   1   12.24    0.81
   7 -11   1    3.25    0.71
  -7  11  -1    3.43    0.73
   7  11   1    1.86    0.59
   7  11   1    3.21    0.73
   7  11   1    3.08    0.92
   6 -12  -1    4.73    0.99
   6 -12  -1    3.13    0.65
   6  12  -1    2.63    0.50
   6  12  -1    3.47    0.71
   6  12  -1    4.02    0.89
  -6  12   1    2.98    0.66
   5 -12  -1   -0.20    0.46
   5 -12  -1    0.19    0.61
   5 -12  -1    0.60    0.46
  -5  12   1    0.04    0.51
   5  12  -1    0.72    0.57
   5  12  -1    0.63    0.43
   5  12  -1    0.18    0.41
  -5  12   1   -0.01    0.40
   5  12  -1    0.29    0.40
   4 -12  -1    4.47    0.58
   4 -12  -1    4.51    0.57
   4 -12  -1    3.72    0.78
   4  12  -1    4.10    0.52
   4  12  -1    5.47    0.92
  -4  12   1    4.31    0.54
   4  12  -1    4.88    0.55
   4  12  -1    4.66    0.57
  -4  12   1    4.73    0.59
   4  12  -1    3.90    0.53
   3 -12  -1   23.69    0.95
  -3 -12   1   23.82    1.02
  -3  12   1   23.82    0.95
   3  12  -1   24.62    0.86
  -3  12   1   25.69    0.88
   3  12  -1   25.89    1.05
   3  12  -1   24.97    1.23
   3  12  -1   24.29    1.18
   3  12  -1   23.19    0.99
   2 -12  -1    0.27    0.33
  -2 -12   1    0.12    0.45
   2 -12  -1    0.02    0.25
   2 -12  -1   -0.09    0.52
  -2 -12   1    0.40    0.44
   2  12  -1    0.26    0.24
   2  12  -1    0.70    0.43
   2  12  -1   -0.41    0.37
  -2  12   1   -0.42    0.43
  -2  12   1    0.34    0.35
   2  12  -1    0.40    0.25
  -2  12   1    0.59    0.26
  -1 -12   1    6.64    0.68
   1 -12  -1    6.44    0.39
   1 -12  -1    5.99    0.76
  -1 -12   1    6.24    0.68
   1 -12  -1    5.45    0.54
  -1  12   1    5.95    0.38
  -1  12   1    7.42    0.61
   1  12  -1    6.07    0.63
   1  12  -1    6.05    0.70
  -1  12   1    5.79    0.84
   1  12  -1    5.90    0.27
   0 -12  -1    3.90    0.47
   0 -12   1    4.56    0.55
   0 -12  -1    3.81    0.33
   0 -12   1    4.10    0.64
   0  12  -1    4.25    0.63
   0  12  -1    3.06    0.52
   0  12   1    3.11    0.31
   1 -12   1   18.92    0.88
  -1 -12  -1   19.51    1.06
  -1 -12  -1   19.54    0.88
   1 -12   1   21.70    1.11
  -1  12  -1   21.14    0.94
   1  12   1   17.49    0.99
   1  12   1   19.91    0.65
   1  12   1   20.09    0.90
   1  12   1   20.72    0.66
   2 -12   1   11.16    0.96
   2 -12   1    9.78    0.70
   2 -12   1   10.28    0.45
  -2 -12  -1    9.90    0.77
  -2  12  -1   10.50    0.79
   2  12   1   10.39    0.82
   2  12   1   10.65    0.79
  -2  12  -1   11.29    0.91
   2  12   1   11.06    0.79
   2  12   1    9.86    0.58
  -2  12  -1    9.75    0.43
   3 -12   1    0.41    0.31
   3 -12   1    0.52    0.70
   3 -12   1   -0.12    0.40
  -3 -12  -1    0.44    0.41
   3  12   1    0.40    0.39
   3  12   1    0.58    0.50
  -3  12  -1    0.57    0.42
   3  12   1    0.67    0.36
   3  12   1    0.61    0.38
   4 -12   1    2.58    0.75
   4 -12   1    3.04    0.49
   4 -12   1    2.37    0.56
   4  12   1    2.51    0.48
   4  12   1    3.42    0.54
   4  12   1    2.15    0.53
  -4  12  -1    2.47    0.45
   5 -12   1    0.20    0.54
   5 -12   1    0.42    0.62
   5 -12   1    1.37    0.46
  -5  12  -1    0.88    0.53
   5  12   1    2.53    0.70
   5  12   1    0.22    0.41
   5  12   1    0.42    0.47
   6 -12   1   41.80    1.92
   6 -12   1   37.79    1.48
  -6  12  -1   39.41    1.63
   6  12   1   38.36    1.42
   6  12   1   38.67    1.81
   6  12   1   39.19    1.60
   6 -13  -1   13.87    1.00
   6  13  -1   12.85    1.54
   6  13  -1   14.30    0.76
   6  13  -1   11.58    0.83
   6  13  -1   12.08    1.01
   5 -13  -1    4.24    0.87
   5 -13  -1    3.73    0.61
  -5  13   1    2.94    0.59
  -5  13   1    3.58    0.55
   5  13  -1    4.85    0.62
   5  13  -1    3.30    0.77
   5  13  -1    4.32    0.58
   5  13  -1    3.86    0.62
   5  13  -1    5.12    0.57
   4 -13  -1    5.31    0.87
   4 -13  -1    5.60    0.63
   4 -13  -1    5.65    0.59
   4  13  -1    4.74    0.82
  -4  13   1    5.10    0.56
   4  13  -1    5.34    0.59
   4  13  -1    5.12    0.58
   4  13  -1    5.97    0.70
   4  13  -1    6.57    0.61
  -4  13   1    6.08    0.68
  -3 -13   1    0.08    0.42
   3 -13  -1    1.26    0.65
   3 -13  -1    0.48    0.37
   3  13  -1    0.07    0.42
   3  13  -1    0.49    0.31
   3  13  -1    0.34    0.47
   3  13  -1    0.34    0.36
  -3  13   1    1.00    0.32
   3  13  -1    0.17    0.39
  -3  13   1    0.32    0.38
   2 -13  -1   50.09    1.17
  -2 -13   1   49.94    1.58
   2 -13  -1   46.36    2.04
   2 -13  -1   50.33    1.36
  -2 -13   1   49.66    1.57
   2  13  -1   50.43    1.13
   2  13  -1   49.20    1.55
  -2  13   1   52.19    1.58
   2  13  -1   54.04    1.91
  -2  13   1   48.78    1.15
   2  13  -1   51.04    1.15
   1 -13  -1   31.51    0.78
   1 -13  -1   31.74    1.05
   1 -13  -1   33.29    1.40
  -1 -13   1   32.23    1.21
  -1  13   1   32.10    0.78
   1  13  -1   32.17    1.26
   1  13  -1   31.14    1.23
  -1  13   1   31.99    1.37
   0 -13   1   29.80    1.33
   0 -13  -1   30.87    1.31
   0 -13   1   31.56    1.15
   0 -13  -1   29.63    1.06
   0  13   1   31.52    1.10
   0  13  -1   29.29    1.45
   0  13  -1   31.36    1.18
   0  13   1   29.88    1.28
   0  13   1   30.30    0.74
   1 -13   1    0.25    0.39
  -1 -13  -1    0.14    0.46
   1 -13   1   -0.26    0.55
  -1 -13  -1    0.85    0.41
  -1  13  -1    0.29    0.50
   1  13   1    0.68    0.26
   1  13   1    0.55    0.40
  -1  13  -1    0.79    0.44
   1  13   1    0.35    0.23
   2 -13   1    8.99    0.38
   2 -13   1    9.06    1.09
   2 -13   1   11.40    0.80
  -2 -13  -1    8.43    0.77
   2  13   1    8.69    0.55
  -2  13  -1    8.12    0.37
   2  13   1    8.58    0.77
  -2  13  -1    9.43    0.75
   2  13   1    8.37    0.75
   2  13   1    9.68    0.86
   2  13   1    8.20    0.74
   3 -13   1    4.52    0.60
  -3 -13  -1    5.50    0.81
   3 -13   1    4.08    0.44
   3 -13   1    5.01    0.84
   3  13   1    4.04    0.59
  -3  13  -1    4.00    0.59
   3  13   1    3.64    0.57
   3  13   1    4.17    0.51
  -3  13  -1    5.18    0.53
   3  13   1    4.02    0.49
   3  13   1    4.80    0.66
   4 -13   1   11.81    0.72
   4 -13   1   11.91    1.12
   4  13   1   11.88    0.95
   4  13   1   14.40    1.11
  -4  13  -1   12.02    0.90
   4  13   1   12.76    0.84
  -4  13  -1   11.97    0.70
   4  13   1   12.61    0.91
   4  13   1   10.96    0.97
   5 -13   1    1.78    0.50
   5 -13   1    1.93    0.75
   5 -13   1    0.42    0.64
   5  13   1    2.04    0.56
   5  13   1    2.29    0.50
  -5  13  -1    1.96    0.59
   6 -13   1    5.20    0.72
   6 -13   1    6.07    1.03
  -6  13  -1    4.76    0.80
   6  13   1    3.83    0.67
   6  13   1    5.45    1.12
   6  13   1    7.38    0.70
   6  13   1    6.02    0.81
   6 -14  -1    0.01    0.45
   6 -14  -1   -0.66    0.68
   6  14  -1   -0.12    0.45
   6  14  -1    0.60    0.72
   6  14  -1   -0.15    0.50
  -6  14   1   -0.27    0.47
   5 -14  -1    0.61    0.77
   5 -14  -1   -0.48    0.48
   5 -14  -1   -0.55    0.39
  -5  14   1   -0.06    0.35
   5  14  -1    2.42    0.49
  -5  14   1   -0.02    0.46
   5  14  -1    0.62    0.38
   5  14  -1    0.49    0.48
   5  14  -1    1.15    0.65
   5  14  -1   -0.26    0.42
   4 -14  -1    0.49    0.39
   4 -14  -1    0.10    0.35
   4 -14  -1   -0.13    0.59
   4  14  -1   -0.38    0.50
   4  14  -1    0.30    0.39
   4  14  -1    0.12    0.38
   4  14  -1    0.01    0.36
  -4  14   1    0.04    0.38
  -4  14   1   -0.23    0.31
   3 -14  -1   -0.35    0.57
   3 -14  -1   -0.32    0.34
   3 -14  -1   -0.34    0.33
  -3  14   1   -0.20    0.28
   3  14  -1   -0.42    0.39
   3  14  -1    0.97    0.32
   3  14  -1    0.33    0.50
   2 -14  -1   19.92    0.66
  -2 -14   1   18.45    1.06
  -2 -14   1   17.93    1.05
   2 -14  -1   19.72    0.85
   2 -14  -1   20.03    1.25
   2  14  -1   18.58    0.62
  -2  14   1   19.14    0.65
   2  14  -1   20.30    0.63
  -2  14   1   19.24    0.87
   2  14  -1   20.58    1.12
  -1 -14   1  102.70    2.57
   1 -14  -1  101.60    2.24
  -1 -14   1  103.19    2.45
   1 -14  -1  103.27    1.86
  -1  14   1  103.22    1.85
   1  14  -1  105.52    2.50
   1  14  -1  100.99    2.56
  -1  14   1  106.29    2.29
   0 -14   1    0.15    0.50
   0 -14   1    0.01    0.41
   0 -14  -1    0.27    0.58
   0 -14  -1   -0.10    0.37
   0  14   1    0.12    0.17
   0  14   1    0.03    0.18
   0  14  -1    0.58    0.48
   0  14   1    0.52    0.41
   0  14  -1   -0.12    0.55
   0  14   1   -0.07    0.48
   1 -14   1   35.71    1.55
  -1 -14  -1   36.76    1.49
  -1 -14  -1   36.62    1.26
   1 -14   1   36.95    1.29
   1  14   1   36.71    0.91
   1  14   1   36.86    1.28
   1  14   1   35.70    0.90
  -1  14  -1   37.22    1.32
   1  14   1   35.88    1.45
   2 -14   1   11.74    0.79
   2 -14   1   10.66    1.02
  -2 -14  -1   10.69    0.87
   2  14   1   10.25    0.81
   2  14   1   12.96    1.06
  -2  14  -1   12.96    0.85
   2  14   1   11.57    0.61
   2  14   1   12.77    0.92
  -3 -14  -1   18.18    1.09
   3 -14   1   21.25    1.34
   3 -14   1   19.81    1.01
   3 -14   1   19.61    0.70
   3  14   1   18.96    1.04
  -3  14  -1   19.90    0.69
  -3  14  -1   21.17    1.02
   3  14   1   20.86    0.88
   3  14   1   21.33    0.89
   3  14   1   21.02    1.11
   3  14   1   18.37    1.03
   4 -14   1    2.17    0.75
   4 -14   1    1.37    0.40
   4 -14   1    0.90    0.51
   4  14   1    1.46    0.48
   4  14   1    2.78    0.59
   4  14   1    1.53    0.65
  -4  14  -1    2.45    0.57
   4  14   1    2.02    0.57
  -4  14  -1    1.74    0.38
   5 -14   1    1.39    0.77
   5 -14   1    0.17    0.41
   5  14   1    1.38    0.43
   5  14   1    0.69    0.66
   5  14   1    0.04    0.48
   5  14   1    1.08    0.55
   5 -15  -1   17.48    1.01
   5 -15  -1   18.03    1.41
   5 -15  -1   17.61    0.95
   5  15  -1   19.41    1.02
   5  15  -1   18.25    0.94
  -5  15   1   18.35    0.90
   5  15  -1   17.38    1.39
  -5  15   1   18.21    1.02
   5  15  -1   18.32    1.00
   4 -15  -1    1.24    0.47
   4 -15  -1   -0.11    0.64
   4 -15  -1   -0.55    0.30
  -4  15   1    0.47    0.34
   4  15  -1    0.16    0.48
   4  15  -1    0.28    0.51
  -4  15   1    0.30    0.41
   4  15  -1   -0.31    0.35
   4  15  -1    0.47    0.39
  -3 -15   1   11.73    0.91
   3 -15  -1   10.37    0.59
   3 -15  -1    9.45    1.11
   3 -15  -1    9.28    0.70
   3  15  -1   11.45    0.61
   3  15  -1   11.45    1.04
  -3  15   1   11.03    0.83
  -3  15   1   11.50    0.75
   3  15  -1   11.01    0.84
   2 -15  -1   20.42    0.63
  -2 -15   1   18.99    1.10
   2 -15  -1   19.34    0.88
  -2 -15   1   22.26    1.17
   2 -15  -1   20.02    1.30
   2  15  -1   18.79    1.09
   2  15  -1   22.12    1.17
  -2  15   1   20.46    0.92
   2  15  -1   20.11    0.59
  -2  15   1   20.89    0.64
   2  15  -1   20.65    0.58
   1 -15  -1   26.95    1.39
  -1 -15   1   27.81    1.34
  -1 -15   1   24.32    1.34
   1 -15  -1   26.81    1.01
  -1  15   1   25.78    0.59
   1  15  -1   26.40    1.23
  -1  15   1   27.93    1.06
   1  15  -1   26.30    1.20
   0 -15  -1   -0.29    0.50
   0 -15  -1    0.19    0.34
   0 -15   1    0.03    0.41
   0  15   1    0.24    0.15
   0  15   1   -0.42    0.42
   0  15  -1    0.10    0.45
   1 -15   1    1.58    0.63
  -1 -15  -1   -0.09    0.51
  -1 -15  -1    1.50    0.46
   1 -15   1    1.18    0.44
   1  15   1    0.90    0.47
   1  15   1    0.18    0.22
  -1  15  -1    1.89    0.50
   1  15   1    0.90    0.24
   2 -15   1   -0.48    0.59
   2 -15   1    0.18    0.42
  -2 -15  -1   -0.15    0.53
   2  15   1    0.28    0.38
  -2  15  -1    0.40    0.46
   2  15   1    0.22    0.47
   2  15   1    0.09    0.29
   2  15   1    0.51    0.52
  -3 -15  -1    0.72    0.56
   3 -15   1    1.98    0.28
   3 -15   1    2.41    0.57
   3 -15   1    1.87    0.74
  -3  15  -1    2.03    0.63
   3  15   1    0.64    0.48
   3  15   1    2.44    0.41
   3  15   1    2.04    0.43
   4 -15   1    1.81    0.40
   4 -15   1    1.34    0.74
   4  15   1    1.52    0.50
   4  15   1    1.34    0.63
  -4  15  -1    1.44    0.54
   4  15   1    2.69    0.62
   4  15   1    1.27    0.53
   5 -15   1    1.67    0.81
  -5  15  -1    1.63    0.48
   5  15   1    2.13    0.65
   5  15   1    1.09    0.51
  -5  15  -1    2.19    0.61
   5 -16  -1    3.89    0.66
   5 -16  -1    4.35    0.97
   5  16  -1    2.91    0.59
   5  16  -1    5.60    0.70
  -5  16   1    4.68    0.64
   4 -16  -1    1.78    0.38
   4 -16  -1    1.40    0.47
   4  16  -1    1.47    0.55
   4  16  -1    2.54    0.42
  -4  16   1    1.99    0.55
   4  16  -1    2.47    0.52
  -4  16   1    2.81    0.41
   4  16  -1    2.05    0.71
   3 -16  -1    0.59    0.27
  -3 -16   1    0.77    0.52
   3 -16  -1    0.56    0.41
   3 -16  -1    0.39    0.69
   3  16  -1    0.23    0.28
  -3  16   1    0.76    0.41
   3  16  -1    0.33    0.51
   3  16  -1    0.89    0.51
   2 -16  -1    0.62    0.65
   2 -16  -1    0.93    0.40
   2 -16  -1    0.35    0.17
  -2 -16   1    0.93    0.65
  -2  16   1    0.77    0.41
   2  16  -1    0.20    0.11
   2  16  -1    0.62    0.57
  -2  16   1    0.22    0.17
   1 -16  -1    4.22    0.89
   1 -16  -1    4.18    0.55
  -1 -16   1    5.14    0.84
  -1 -16   1    4.79    0.62
  -1  16   1    3.55    0.54
   1  16  -1    4.05    0.68
   0 -16  -1   11.19    0.76
   0 -16  -1   12.20    1.06
   0 -16   1   13.46    1.03
   0 -16   1   14.06    1.08
   0  16  -1   11.56    0.93
   0  16   1   12.16    0.82
  -1 -16  -1    7.55    0.75
   1 -16   1    7.03    0.74
  -1 -16  -1    8.50    0.94
   1 -16   1    9.38    1.02
   1  16   1    8.31    0.37
   1  16   1    7.91    0.36
   1  16   1    9.26    0.77
   2 -16   1    1.26    0.70
   2 -16   1    1.70    0.49
  -2 -16  -1    1.39    0.66
   2  16   1    1.80    0.48
   2  16   1    2.06    0.34
   2  16   1    2.10    0.58
   3 -16   1    2.16    0.22
   3 -16   1    2.42    0.24
  -3 -16  -1    1.90    0.64
   3 -16   1    2.60    0.63
   3 -16   1    2.93    0.83
   3  16   1    2.55    0.41
  -3  16  -1    2.64    0.56
   3  16   1    2.83    0.63
   3  16   1    1.84    0.41
   4 -16   1    7.94    0.55
   4 -16   1    5.82    1.17
   4 -16   1    6.50    0.76
  -4  16  -1    7.08    0.80
   4  16   1    5.70    0.85
   4  16   1    6.62    0.70
   4  16   1    8.43    0.91
   4 -17  -1    0.76    0.44
   4 -17  -1    0.31    0.18
   4 -17  -1    0.37    0.78
   4  17  -1    0.39    0.36
   4  17  -1    1.30    0.66
   4  17  -1    0.40    0.53
  -3 -17   1    9.04    0.95
   3 -17  -1    9.19    1.35
   3 -17  -1    8.92    0.73
   3  17  -1    9.30    1.04
  -3  17   1   10.95    0.73
  -3  17   1    9.35    0.47
   3  17  -1   10.89    0.52
   3  17  -1    9.78    0.52
  -2 -17   1   19.28    1.22
   2 -17  -1   22.75    1.46
   2 -17  -1   19.10    0.90
  -2  17   1   21.67    0.97
   2  17  -1   21.61    1.23
   1 -17  -1   50.80    1.98
  -1 -17   1   46.84    1.83
  -1 -17   1   47.12    1.63
   1 -17  -1   46.54    1.44
  -1  17   1   48.63    1.48
   1  17  -1   49.97    1.73
   0 -17  -1   -0.12    0.37
   0 -17   1    0.11    0.65
   0 -17   1    0.67    0.46
   0 -17  -1    0.13    0.54
   0  17   1    1.06    0.50
   0  17  -1   -0.01    0.55
   1 -17   1    0.80    0.72
   1 -17   1    2.54    0.61
   1  17   1    2.12    0.48
   1  17   1    1.71    0.56
  -1  17  -1    1.45    0.56
   2 -17   1    0.34    0.64
   2 -17   1    0.11    0.49
  -2 -17  -1    0.11    0.51
   2  17   1    0.28    0.51
  -2  17  -1    0.16    0.47
   2  17   1    0.40    0.24
   2  17   1    0.49    0.24
   3 -17   1   17.96    1.01
  -3 -17  -1   20.77    1.24
   3  17   1   20.22    0.82
   3  17   1   19.71    0.84
  -3  17  -1   23.17    1.14
   3  17   1   19.51    1.18
   4 -17   1    0.84    0.17
   4 -17   1    1.19    0.84
  -4  17  -1    2.61    0.93
   4  17   1    2.15    0.65
   4  17   1    1.70    0.50
   4  17   1    1.22    0.61
  -3 -18   1    2.10    0.63
   3 -18  -1    1.60    0.48
   3 -18  -1    3.30    0.83
   3  18  -1    1.79    0.68
  -3  18   1    1.82    0.45
   2 -18  -1    0.73    0.41
  -2 -18   1    0.23    0.55
   2  18  -1    0.33    0.58
  -2  18   1    0.47    0.39
  -1 -18   1    1.02    0.61
   1 -18  -1    0.73    0.68
   1 -18  -1    1.34    0.42
  -1  18   1    0.89    0.45
   1  18  -1    2.15    0.75
   0 -18   1    0.77    0.64
   0 -18  -1    2.28    0.74
   0 -18  -1    1.31    0.51
   0 -18   1    0.50    0.50
   0  18   1    1.10    0.54
   0  18  -1    0.40    0.58
   1 -18   1    5.35    0.68
   1 -18   1    6.12    0.94
  -1 -18  -1    7.09    0.94
  -1  18  -1    6.08    0.76
   1  18   1    5.57    0.75
   1  18   1    7.47    0.77
   2 -18   1    4.12    0.63
  -2 -18  -1    4.38    0.79
  -2  18  -1    6.30    0.74
   2  18   1    4.89    0.32
   2  18   1    5.28    0.35
   2  18   1    5.99    0.80
   3 -18   1    3.30    0.92
  -3 -18  -1    3.08    0.72
   3 -18   1    2.41    0.59
  -3  18  -1    3.08    0.60
   3  18   1    2.56    0.68
   3  18   1    3.26    0.49
  -2 -19   1   11.56    1.04
   2 -19  -1   10.73    1.12
   2 -19  -1   10.29    1.26
  -2  19   1   11.14    0.90
   2  19  -1   10.03    1.10
   1 -19  -1   19.98    1.01
   1 -19  -1   20.82    1.70
  -1 -19   1   18.95    1.31
   1  19  -1   18.41    1.29
   0 -19  -1    1.06    0.48
   0 -19   1    2.29    0.84
   0 -19  -1    1.81    0.83
   0  19   1    1.45    0.59
   1 -19   1    8.97    1.03
  -1 -19  -1    6.67    1.00
   1  19   1    9.44    0.95
  -1  19  -1    9.86    0.94
  -2 -19  -1   14.48    1.28
   2 -19   1   11.72    1.07
   2 -19   1   16.03    1.36
   2  19   1   12.04    1.04
  -2  19  -1   13.63    0.99
   8   0  -2   24.44    1.47
   8   0  -2   21.94    1.42
   8   0  -2   22.59    1.10
  -8   0   2   21.12    1.08
   7   0  -2   -0.30    0.56
  -7   0   2    0.14    0.39
   7   0  -2    0.52    0.42
   7   0  -2   -0.06    0.53
   6   0  -2   -0.16    0.47
  -6   0   2   -0.10    0.40
   6   0  -2    0.48    0.43
   6   0  -2    0.09    0.50
   6   0  -2    0.57    0.55
  -6   0   2    0.12    0.56
   5   0  -2    0.18    0.34
  -5   0   2   -0.42    0.37
  -5   0   2   -0.07    0.40
  -5   0   2   -0.32    0.29
   5   0  -2    0.69    0.42
  -4   0   2   56.38    1.29
  -4   0   2   56.43    1.51
   4   0  -2   54.88    1.28
   4   0  -2   52.95    1.47
  -4   0   2   53.47    1.46
   4   0  -2   53.48    1.48
   3   0  -2   -0.20    0.31
   3   0  -2   -0.06    0.21
   3   0  -2   -0.05    0.28
  -3   0   2   -0.16    0.32
  -3   0   2   -0.23    0.29
  -3   0   2    0.16    0.23
   2   0  -2   65.15    1.35
  -2   0   2   64.79    1.37
  -2   0   2   65.26    1.22
   2   0  -2   64.76    1.36
   2   0  -2   63.53    1.22
   2   0  -2   67.04    1.38
  -2   0   2   65.94    1.37
  -1   0   2   -0.04    0.10
  -1   0   2    0.04    0.09
   1   0  -2    0.14    0.20
   1   0  -2    0.18    0.19
   1   0  -2   -0.14    0.11
  -1   0   2    0.10    0.08
  -1   0  -2    0.24    0.20
   1   0   2    0.01    0.27
   1   0   2    0.00    0.20
   1   0   2    0.11    0.18
   1   0   2    0.30    0.24
  -1   0  -2   -0.26    0.26
  -1   0  -2    0.17    0.24
   2   0   2  454.57    7.66
  -2   0  -2  461.97    7.62
   2   0   2  453.80    7.62
  -2   0  -2  485.49    7.71
  -2   0  -2  461.12    7.63
   3   0   2   -0.25    0.37
  -3   0  -2   -0.35    0.22
  -3   0  -2   -0.11    0.29
   3   0   2   -0.13    0.30
   3   0   2   -0.04    0.33
  -4   0  -2  215.05    4.11
  -4   0  -2  226.16    4.26
   4   0   2  214.70    4.13
   4   0   2  217.88    4.06
  -4   0  -2  213.46    4.03
   4   0   2  210.00    4.16
   5   0   2    0.95    0.53
  -5   0  -2    0.60    0.50
  -5   0  -2    0.45    0.52
  -5   0  -2    0.00    0.40
   5   0   2    0.30    0.38
   6   0   2    0.55    0.55
   6   0   2    1.01    0.52
  -6   0  -2    0.30    0.58
  -6   0  -2    0.60    0.43
  -7   0  -2   -0.66    0.54
   7   0   2   -0.03    0.54
  -7   0  -2   -0.06    0.44
   7   0   2   -0.52    0.54
   8   0   2    3.22    0.71
   8   0   2    1.72    0.78
  -8   0  -2    1.22    0.87
   8  -1  -2    1.15    0.66
   8  -1  -2    0.72    0.53
  -8  -1   2    1.57    0.57
   8  -1  -2    0.73    0.70
   8   1  -2   -0.21    0.60
   8   1  -2    0.91    0.68
   8   1  -2    1.08    0.50
  -8   1   2    0.20    0.45
   7  -1  -2   -0.36    0.54
   7  -1  -2    0.82    0.52
  -7  -1   2   -0.39    0.37
   7  -1  -2   -0.14    0.55
   7   1  -2   -0.48    0.55
  -7   1   2    0.13    0.54
  -7   1   2    0.04    0.41
   7   1  -2    0.15    0.55
   7   1  -2   -0.45    0.38
   6  -1  -2    1.90    0.56
  -6  -1   2    2.49    0.47
   6  -1  -2    1.85    0.53
   6  -1  -2    1.99    0.51
   6   1  -2    1.53    0.60
  -6   1   2    0.81    0.60
   6   1  -2    1.53    0.45
   6   1  -2    1.68    0.57
   6   1  -2    1.15    0.59
  -6   1   2    0.40    0.44
   5  -1  -2  128.80    2.88
  -5  -1   2  131.13    2.90
   5  -1  -2  136.07    2.96
  -5  -1   2  130.80    2.61
  -5  -1   2  134.38    2.99
   5   1  -2  132.82    2.96
  -5   1   2  132.93    2.70
   5   1  -2  131.34    2.93
   5   1  -2  131.13    2.59
  -5   1   2  132.54    2.94
  -5   1   2  130.93    2.89
   4  -1  -2   -0.05    0.31
  -4  -1   2   -0.13    0.34
  -4  -1   2    0.52    0.25
  -4  -1   2    0.42    0.27
   4  -1  -2   -0.12    0.28
   4  -1  -2    1.15    0.40
   4   1  -2    0.12    0.35
   4   1  -2   -0.13    0.31
  -4   1   2    0.45    0.29
   4   1  -2    0.13    0.25
  -4   1   2    0.04    0.33
  -4   1   2    0.34    0.32
   4   1  -2   -0.11    0.34
  -3  -1   2  259.55    4.78
   3  -1  -2  253.90    4.52
   3  -1  -2  255.79    4.41
  -3  -1   2  259.20    4.30
   3  -1  -2  253.88    4.56
  -3   1   2  250.73    4.73
   3   1  -2  264.46    4.60
   3   1  -2  257.24    4.30
  -3   1   2  259.94    4.54
   3   1  -2  265.54    5.36
   3   1  -2  260.50    4.57
  -3   1   2  260.89    4.42
  -2  -1   2   77.50    1.34
  -2  -1   2   75.98    1.54
   2  -1  -2   76.22    1.56
   2  -1  -2   77.09    1.51
   2  -1  -2   77.75    1.47
  -2   1   2   76.38    1.46
  -2   1   2   77.25    1.52
  -2   1   2   75.03    1.55
   2   1  -2   78.95    1.56
   2   1  -2   78.28    1.58
   2   1  -2   76.97    1.58
   2   1  -2   76.39    1.34
  -2  -1  -2    7.11    0.48
  -2  -1  -2    6.56    0.41
   2  -1   2    6.47    0.46
  -2  -1  -2    7.82    0.41
   2  -1   2    7.28    0.45
   2  -1   2    7.45    0.48
   2   1   2    7.48    0.43
  -2   1  -2    7.61    0.49
   2   1   2    7.67    0.41
  -2   1  -2    7.37    0.43
   2   1   2    7.68    0.46
  -2   1  -2    7.42    0.46
   2   1   2    7.15    0.47
  -3  -1  -2   36.86    1.09
   3  -1   2   35.08    1.11
   3  -1   2   34.92    1.10
   3  -1   2   39.34    1.12
  -3  -1  -2   36.25    1.05
  -3   1  -2   35.55    1.31
  -3   1  -2   37.73    1.08
   3   1   2   37.24    1.12
   3   1   2   37.97    1.08
   4  -1   2    7.75    0.69
   4  -1   2    7.09    0.63
  -4  -1  -2    8.01    0.62
  -4  -1  -2    8.41    0.70
  -4  -1  -2    6.56    0.57
   4  -1   2    6.87    0.63
  -4   1  -2    6.62    0.57
   4   1   2    7.16    0.65
  -4   1  -2    6.64    0.59
  -4   1  -2    6.50    0.65
   4   1   2    7.69    0.65
   4   1   2    6.92    0.58
  -5  -1  -2  372.76    6.80
  -5  -1  -2  352.72    6.70
   5  -1   2  368.38    6.59
   5  -1   2  369.82    6.70
  -5  -1  -2  352.99    6.49
   5   1   2  365.42    6.69
   5   1   2  369.64    6.53
   5   1   2  370.09    7.21
  -5   1  -2  365.54    6.76
  -5   1  -2  369.41    6.59
  -6  -1  -2   15.35    1.10
   6  -1   2   16.42    1.01
   6  -1   2   14.67    1.04
  -6  -1  -2   16.13    0.95
   6   1   2   14.34    1.06
  -6   1  -2   14.93    1.25
  -7  -1  -2    0.65    0.66
   7  -1   2    1.90    0.68
  -7  -1  -2    0.76    0.48
   7  -1   2    1.03    0.64
   7   1   2    1.49    0.60
   7   1   2    1.59    0.70
  -7   1  -2    0.61    0.65
   8  -1   2   -0.40    0.63
   8  -1   2    0.62    0.62
  -8  -1  -2    0.79    0.76
   8   1   2    0.41    0.69
   8   1   2    0.74    0.59
  -8  -2   2   30.99    1.19
   8  -2  -2   33.87    1.68
   8  -2  -2   34.53    1.65
   8  -2  -2   32.19    1.61
   8   2  -2   32.83    1.70
   8   2  -2   31.91    1.68
   8   2  -2   33.04    1.41
   7  -2  -2    2.46    0.59
  -7  -2   2    1.51    0.41
   7  -2  -2    1.44    0.62
  -7   2   2    1.64    0.65
   7   2  -2    1.93    0.67
   7   2  -2    1.78    0.45
   7   2  -2    1.52    0.64
  -6  -2   2    8.28    0.64
   6  -2  -2    7.90    0.88
   6  -2  -2    8.50    0.82
   6  -2  -2    7.67    0.77
   6   2  -2    8.08    0.87
  -6   2   2    7.67    0.85
   6   2  -2    9.24    1.04
  -6   2   2    7.48    0.76
   6   2  -2    8.16    0.91
  -5  -2   2    2.90    0.40
   5  -2  -2    3.20    0.52
   5  -2  -2    2.95    0.49
  -5  -2   2    3.65    0.56
  -5   2   2    2.60    0.55
  -5   2   2    3.58    0.56
   5   2  -2    3.93    0.43
   5   2  -2    3.37    0.59
   5   2  -2    2.75    1.01
  -5   2   2    3.15    0.47
   4  -2  -2   95.49    2.16
  -4  -2   2   93.93    1.84
   4  -2  -2   97.09    2.05
  -4  -2   2   93.45    2.12
   4  -2  -2   93.10    2.11
   4   2  -2  100.19    2.17
   4   2  -2   93.18    2.19
   4   2  -2   95.86    1.85
  -4   2   2   94.04    2.13
  -4   2   2   93.61    2.13
   4   2  -2   93.00    2.18
  -3  -2   2    1.08    0.37
   3  -2  -2    0.30    0.30
  -3  -2   2    0.53    0.19
   3  -2  -2    0.86    0.33
   3  -2  -2    0.16    0.27
  -3   2   2    0.20    0.24
   3   2  -2   -0.01    0.19
  -3   2   2    0.51    0.31
   3   2  -2    0.20    0.34
  -3   2   2    0.52    0.34
   3   2  -2    0.44    0.31
   3   2  -2    0.35    0.27
   2  -2  -2    3.70    0.33
  -2  -2   2    4.38    0.39
  -2  -2   2    4.01    0.18
   2  -2  -2    3.77    0.38
  -2  -2   2    4.19    0.35
   2  -2  -2    3.49    0.38
   2   2  -2    3.74    0.39
  -2   2   2    3.25    0.32
   2   2  -2    4.44    0.42
  -2   2   2    4.21    0.36
   2   2  -2    4.30    0.19
  -2   2   2    4.05    0.35
   2   2  -2    4.03    0.36
   1  -2  -2    5.38    0.23
   1  -2  -2    6.31    0.38
  -1  -2   2    5.56    0.33
  -1  -2   2    5.46    0.19
   1  -2  -2    5.76    0.39
  -1  -2   2    4.79    0.35
   1   2  -2    4.91    0.19
  -1   2   2    6.28    0.38
  -1   2   2    5.65    0.25
  -1   2   2    5.05    0.34
   1   2  -2    5.92    0.31
   1   2  -2    5.40    0.41
   0  -2   2    1.18    0.24
   0  -2  -2    0.62    0.18
   0  -2  -2    0.67    0.23
   0  -2  -2    0.60    0.12
   0  -2   2    0.85    0.11
   0   2  -2    0.31    0.12
   0   2   2    0.65    0.11
   0   2  -2    0.71    0.11
   0   2  -2    1.01    0.23
   1  -2   2    5.34    0.32
  -1  -2  -2    3.81    0.40
  -1  -2  -2    4.96    0.38
   1  -2   2    4.92    0.41
   1  -2   2    5.29    0.45
  -1  -2  -2    4.69    0.37
   1  -2   2    4.80    0.32
  -1   2  -2    5.50    0.44
   1   2   2    5.49    0.36
  -1   2  -2    4.47    0.42
   1   2   2    5.03    0.36
   1   2   2    4.58    0.38
   2  -2   2   81.96    1.74
   2  -2   2   82.76    1.67
  -2  -2  -2   82.97    1.74
  -2  -2  -2   82.18    1.67
   2  -2   2   84.21    1.75
  -2   2  -2   84.75    1.75
   2   2   2   80.72    1.66
   2   2   2   80.37    1.72
   2   2   2   88.85    1.74
  -2   2  -2   84.05    1.74
  -2   2  -2   80.80    1.65
   2   2   2   80.31    1.69
   3  -2   2    2.33    0.42
   3  -2   2    1.94    0.43
  -3  -2  -2    1.49    0.48
  -3  -2  -2    1.67    0.37
  -3  -2  -2    1.55    0.33
   3  -2   2    1.52    0.39
   3   2   2    1.62    0.48
  -3   2  -2    1.82    0.36
  -3   2  -2    2.07    0.41
   3   2   2    1.29    0.36
   3   2   2    1.50    0.34
   3   2   2    1.53    0.40
   4  -2   2   22.28    0.96
  -4  -2  -2   20.69    0.82
   4  -2   2   22.90    0.96
  -4  -2  -2   22.74    1.02
  -4  -2  -2   24.13    0.96
   4  -2   2   22.28    0.95
   4   2   2   21.86    0.98
   4   2   2   24.13    1.04
  -4   2  -2   22.96    0.97
  -4   2  -2   20.91    0.90
   4   2   2   22.85    0.97
  -4   2  -2   23.49    0.97
  -5  -2  -2   10.83    0.82
  -5  -2  -2    9.09    0.77
   5  -2   2   11.34    0.79
  -5  -2  -2   12.95    0.96
   5  -2   2   11.66    0.87
   5   2   2   10.76    0.86
  -5   2  -2   10.31    0.86
   5   2   2    9.38    0.75
   5   2   2   11.68    0.83
  -5   2  -2   12.06    0.92
   5   2   2   11.17    0.86
   6  -2   2    3.18    0.64
  -6  -2  -2    2.66    0.55
  -6  -2  -2    4.32    0.74
   6  -2   2    3.69    0.70
   6   2   2    2.82    0.57
  -6   2  -2    2.10    0.76
   6   2   2    3.71    0.72
  -6   2  -2    2.32    0.62
  -7  -2  -2    0.27    0.64
  -7  -2  -2   -0.06    0.41
   7  -2   2    0.83    0.63
   7  -2   2    0.50    0.60
   7   2   2   -0.17    0.59
   7   2   2    0.37    0.53
  -7   2  -2   -0.18    0.62
   8  -2   2    1.19    0.78
  -8  -2  -2   -0.26    0.70
   8  -2   2    3.05    0.72
   8   2   2    1.17    0.74
   8   2   2    2.12    0.64
   8   2   2    0.60    0.69
   8  -3  -2   -0.20    0.60
   8  -3  -2    0.89    0.70
   8  -3  -2    1.37    0.57
  -8  -3   2   -0.02    0.36
   8   3  -2    0.44    0.40
   8   3  -2   -0.20    0.71
  -8   3   2    0.09    0.65
   8   3  -2   -0.14    0.77
   7  -3  -2    1.87    0.58
   7  -3  -2    1.40    0.60
  -7  -3   2    1.15    0.38
   7   3  -2    0.91    0.66
  -7   3   2    1.25    0.61
  -7   3   2    0.74    0.53
   7   3  -2    1.41    0.62
   7   3  -2    1.24    0.45
  -6  -3   2    7.30    0.60
   6  -3  -2    6.89    0.78
   6  -3  -2    7.83    0.83
   6  -3  -2    6.91    0.83
  -6   3   2    8.17    0.82
  -6   3   2    8.10    0.94
   6   3  -2    7.36    0.97
   6   3  -2    8.56    0.64
  -5  -3   2  117.59    2.29
   5  -3  -2  117.70    2.57
  -5  -3   2  116.63    2.66
   5  -3  -2  109.51    2.58
   5   3  -2  118.32    2.29
  -5   3   2  117.87    2.66
   5   3  -2  112.64    2.75
  -5   3   2  114.92    2.54
  -5   3   2  120.51    2.68
   5   3  -2  120.13    2.79
   4  -3  -2   77.06    1.83
  -4  -3   2   78.36    1.86
  -4  -3   2   77.40    1.55
   4  -3  -2   80.01    1.90
   4   3  -2   80.33    1.89
  -4   3   2   76.23    1.86
   4   3  -2   78.03    1.96
   4   3  -2   74.41    1.91
  -4   3   2   82.09    1.88
   4   3  -2   78.19    1.56
  -4   3   2   78.32    1.81
   3  -3  -2   99.69    2.04
   3  -3  -2  102.41    2.09
  -3  -3   2  100.18    2.27
   3  -3  -2  102.16    2.11
  -3  -3   2  100.82    1.80
  -3   3   2   98.51    2.09
   3   3  -2  103.79    2.19
   3   3  -2   99.83    2.41
   3   3  -2  102.62    2.10
   3   3  -2  100.56    1.81
  -3   3   2  103.07    2.10
  -3   3   2  103.60    2.06
   2  -3  -2   54.85    1.25
   2  -3  -2   56.06    1.24
  -2  -3   2   53.83    1.29
  -2  -3   2   55.67    1.20
   2  -3  -2   54.58    1.14
   2   3  -2   55.01    0.99
   2   3  -2   55.39    1.31
   2   3  -2   55.71    0.99
  -2   3   2   55.37    1.22
  -2   3   2   56.96    1.15
   2   3  -2   55.58    1.20
  -2   3   2   56.04    1.25
   0  -3   2   15.77    0.56
   0  -3   2   15.74    0.54
   0  -3  -2   15.28    0.57
   0  -3  -2   14.81    0.47
   0   3   2   15.31    0.38
   0   3  -2   14.99    0.32
   0   3  -2   15.58    0.57
   0   3   2   15.70    0.38
   0   3   2   14.22    0.55
   0   3  -2   15.47    0.52
   0   3   2   15.00    0.46
   1  -3   2   13.57    0.43
  -1  -3  -2   13.56    0.49
   1  -3   2   13.42    0.58
  -1  -3  -2   13.48    0.50
   1  -3   2   13.74    0.53
   1   3   2   13.51    0.50
  -1   3  -2   12.96    0.54
   1   3   2   14.50    0.53
  -1   3  -2   13.86    0.42
   1   3   2   14.17    0.54
   1   3   2   13.08    0.47
  -1   3  -2   15.01    0.58
   2  -3   2    8.52    0.49
   2  -3   2    8.64    0.51
  -2  -3  -2    9.32    0.54
  -2  -3  -2    8.18    0.45
   2  -3   2    8.30    0.56
  -2   3  -2    8.76    0.52
   2   3   2    8.67    0.51
   2   3   2    8.60    0.48
  -2   3  -2    9.12    0.55
   2   3   2    9.72    0.51
   2   3   2    9.40    0.51
  -2   3  -2    7.86    0.46
   3  -3   2    0.40    0.32
  -3  -3  -2    0.05    0.37
  -3  -3  -2    0.44    0.29
   3  -3   2    0.11    0.32
  -3   3  -2    0.46    0.33
   3   3   2    0.27    0.32
  -3   3  -2    0.21    0.37
   3   3   2   -0.02    0.34
   3   3   2    0.39    0.31
   3   3   2    0.63    0.34
  -4  -3  -2   17.91    0.92
   4  -3   2   15.39    0.84
  -4  -3  -2   17.51    0.84
  -4  -3  -2   17.34    0.74
   4  -3   2   17.25    0.89
   4  -3   2   17.21    0.85
  -4   3  -2   16.87    0.88
   4   3   2   16.59    0.85
  -4   3  -2   16.61    0.85
   4   3   2   17.22    0.88
  -4   3  -2   16.82    0.80
   4   3   2   17.46    0.83
   5  -3   2  480.15    8.44
  -5  -3  -2  475.10    8.25
   5  -3   2  481.52    8.45
  -5  -3  -2  489.52    8.62
  -5  -3  -2  475.15    8.45
   5   3   2  477.45    8.56
  -5   3  -2  470.42    8.42
   5   3   2  496.96    8.54
  -5   3  -2  488.15    8.56
   5   3   2  459.71    8.42
   5   3   2  475.03    8.26
  -6  -3  -2    0.92    0.45
   6  -3   2   -0.33    0.58
  -6  -3  -2    0.25    0.55
   6  -3   2    1.12    0.58
  -6   3  -2   -0.20    0.56
   6   3   2    0.99    0.53
  -6   3  -2    0.29    0.47
   6   3   2   -0.20    0.41
   7  -3   2    0.63    0.61
  -7  -3  -2    2.47    0.81
   7  -3   2    0.45    0.64
  -7  -3  -2    0.83    0.47
   7   3   2    0.54    0.62
   7   3   2    0.59    0.52
  -7   3  -2    0.27    0.59
   8  -3   2   -0.51    0.61
   8  -3   2    1.05    0.62
   8   3   2    0.52    0.70
   8   3   2    0.25    0.54
   8   3   2    1.08    0.71
   8  -4  -2   23.27    1.28
   8  -4  -2   21.65    1.77
  -8   4   2   20.68    1.35
   8   4  -2   20.84    0.93
   8   4  -2   21.39    0.92
  -7  -4   2    0.70    0.33
   7  -4  -2    0.81    0.53
   7  -4  -2   -0.21    0.56
   7   4  -2   -0.41    0.57
  -7   4   2   -0.97    0.49
   7   4  -2    0.90    0.59
  -7   4   2   -0.19    0.50
   7   4  -2    0.36    0.37
   6  -4  -2    1.32    0.58
   6  -4  -2    0.72    0.66
   6  -4  -2    0.94    0.68
  -6   4   2    0.91    0.54
  -6   4   2    1.07    0.58
   6   4  -2    1.70    0.41
   6   4  -2    0.52    0.64
   6   4  -2    0.37    0.63
  -5  -4   2    6.18    0.67
  -5  -4   2    6.65    0.48
   5  -4  -2    6.74    0.65
   5  -4  -2    6.29    0.84
   5  -4  -2    5.75    0.67
  -5   4   2    4.65    0.63
   5   4  -2    6.78    0.90
  -5   4   2    6.62    0.75
   5   4  -2    6.13    0.48
   5   4  -2    7.23    0.79
  -5   4   2    8.08    0.77
   5   4  -2    5.70    0.82
   4  -4  -2  109.43    2.36
   4  -4  -2  103.78    2.29
   4  -4  -2  112.74    2.41
  -4  -4   2  107.44    2.35
   4   4  -2  109.03    2.03
  -4   4   2  112.38    2.34
  -4   4   2  108.02    2.36
   4   4  -2  108.64    2.01
   4   4  -2  103.12    2.44
  -4   4   2  107.36    2.35
   4   4  -2  108.93    2.37
   4   4  -2  108.91    2.49
   3  -4  -2   12.32    0.67
   3  -4  -2   12.45    0.57
  -3  -4   2   12.75    0.73
   3  -4  -2   14.02    0.71
   3   4  -2   12.92    0.71
  -3   4   2   13.89    0.65
   3   4  -2   13.30    0.63
   3   4  -2   12.98    0.44
  -3   4   2   12.38    0.60
   3   4  -2   13.56    0.45
   3   4  -2   12.56    0.72
  -3   4   2   12.79    0.67
  -2  -4   2   54.26    1.32
   2  -4  -2   54.97    1.13
   2  -4  -2   55.28    1.23
   2  -4  -2   54.96    1.31
  -2  -4   2   54.70    1.18
  -2   4   2   54.99    1.13
   2   4  -2   53.33    1.18
   2   4  -2   54.85    1.33
   2   4  -2   53.90    1.03
  -2   4   2   53.87    1.21
  -2   4   2   53.70    1.30
   1  -4  -2  147.35    2.56
  -1  -4   2  146.57    2.45
  -1  -4   2  145.59    2.50
   1  -4  -2  150.18    2.70
   1  -4  -2  147.34    2.40
  -1  -4   2  145.65    2.66
   1   4  -2  143.12    2.49
   1   4  -2  144.80    2.53
  -1   4   2  144.20    2.68
  -1   4   2  143.54    2.54
  -1   4   2  147.07    2.40
   1   4  -2  148.70    2.68
   1  -4   2    0.12    0.15
   1  -4   2    0.47    0.30
  -1  -4  -2   -0.07    0.21
  -1  -4  -2    0.31    0.25
   1  -4   2    0.03    0.25
  -1  -4  -2    0.35    0.21
  -1   4  -2    0.07    0.27
  -1   4  -2    0.27    0.15
   1   4   2    0.00    0.20
   1   4   2   -0.01    0.20
  -1   4  -2    0.04    0.27
   1   4   2    0.64    0.20
   1   4   2    0.07    0.20
  -2  -4  -2   17.09    0.70
   2  -4   2   17.57    0.71
   2  -4   2   17.36    0.70
   2  -4   2   17.27    0.62
   2   4   2   16.33    0.64
  -2   4  -2   17.95    0.71
  -2   4  -2   17.95    0.89
   2   4   2   17.14    0.68
   2   4   2   16.91    0.65
  -2   4  -2   17.52    0.61
   2   4   2   16.53    0.65
   2   4   2   17.97    0.67
   3  -4   2   19.03    0.87
  -3  -4  -2   18.92    0.72
  -3  -4  -2   19.23    0.86
   3  -4   2   17.39    0.74
   3  -4   2   20.30    0.83
  -3   4  -2   17.90    0.72
   3   4   2   18.61    0.78
   3   4   2   18.96    0.74
  -3   4  -2   19.39    0.84
  -3   4  -2   18.53    0.85
   3   4   2   17.69    0.81
   3   4   2   18.24    0.74
   3   4   2   18.86    0.80
   4  -4   2   42.82    1.35
  -4  -4  -2   41.41    1.41
   4  -4   2   42.94    1.30
   4  -4   2   42.09    1.41
  -4  -4  -2   41.88    1.21
   4   4   2   42.47    1.42
  -4   4  -2   42.49    1.36
   4   4   2   40.54    1.36
   4   4   2   40.02    1.29
  -4   4  -2   40.51    1.25
   4   4   2   43.53    1.35
  -4   4  -2   41.08    1.35
   5  -4   2   32.92    1.29
   5  -4   2   34.53    1.38
  -5  -4  -2   31.19    1.18
  -5  -4  -2   35.64    1.45
  -5   4  -2   34.86    1.39
   5   4   2   35.49    1.36
  -5   4  -2   32.41    1.41
   5   4   2   31.01    1.33
   5   4   2   31.90    1.27
   5   4   2   33.03    1.22
  -6  -4  -2    0.55    0.42
   6  -4   2   -0.22    0.47
   6  -4   2    0.84    0.65
  -6  -4  -2    0.10    0.56
  -6   4  -2   -0.32    0.47
   6   4   2    0.49    0.52
  -6   4  -2   -0.21    0.56
   6   4   2    0.02    0.50
  -7  -4  -2    0.48    0.70
   7  -4   2    0.53    0.61
  -7  -4  -2    1.21    0.47
   7  -4   2    1.79    0.67
   7   4   2   -0.43    0.59
   7   4   2    0.74    0.54
  -7   4  -2    0.57    0.61
   7   4   2    0.46    0.60
   8  -4   2    6.90    1.02
   8  -4   2    6.18    0.94
   8   4   2    5.39    0.96
   8   4   2    5.62    0.78
   8   4   2    5.37    1.03
   8  -5  -2    0.46    0.59
   8   5  -2    0.32    0.34
  -8   5   2   -0.50    0.55
   8   5  -2    0.51    0.39
   8   5  -2    0.96    0.72
   7  -5  -2    1.53    0.66
   7   5  -2    2.61    0.46
  -7   5   2    3.08    0.69
   7   5  -2    3.06    0.79
   7   5  -2    2.53    0.69
   7   5  -2    3.38    0.45
   6  -5  -2   12.83    0.91
   6  -5  -2   13.08    1.01
   6   5  -2   12.61    0.68
   6   5  -2   12.60    1.07
  -6   5   2   11.85    1.00
  -6   5   2   11.67    0.99
   6   5  -2   11.28    0.96
   5  -5  -2   29.19    1.23
   5  -5  -2   25.86    1.11
  -5  -5   2   26.91    1.11
   5  -5  -2   24.82    1.18
   5   5  -2   25.72    1.21
   5   5  -2   27.68    0.84
  -5   5   2   27.30    1.16
   5   5  -2   26.39    0.81
   5   5  -2   28.10    1.19
  -5   5   2   27.00    1.13
   5   5  -2   29.37    1.25
  -5   5   2   28.00    1.16
  -4  -5   2    4.56    0.51
   4  -5  -2    4.31    0.53
   4  -5  -2    4.23    0.49
   4  -5  -2    5.67    0.62
  -4   5   2    4.45    0.49
  -4   5   2    5.24    0.59
   4   5  -2    3.82    0.56
   4   5  -2    4.94    0.55
   4   5  -2    5.61    0.65
  -4   5   2    4.87    0.53
   4   5  -2    4.36    0.37
   4   5  -2    4.72    0.37
  -3  -5   2   68.81    1.61
   3  -5  -2   70.25    1.54
   3  -5  -2   70.95    1.62
   3  -5  -2   70.99    1.74
  -3   5   2   69.85    1.62
   3   5  -2   69.58    1.59
  -3   5   2   69.38    1.69
   3   5  -2   70.29    1.74
   3   5  -2   70.60    1.37
   3   5  -2   71.97    1.76
   3   5  -2   69.95    1.36
  -3   5   2   72.44    1.56
   2  -5  -2    9.59    0.62
   2  -5  -2   10.27    0.44
  -2  -5   2    9.67    0.40
  -2  -5   2   11.84    0.50
   2  -5  -2   10.37    0.54
  -2   5   2    9.94    0.44
  -2   5   2   10.22    0.53
   2   5  -2   10.30    0.49
  -2   5   2   10.05    0.71
   2   5  -2   10.35    0.62
   2   5  -2    9.91    0.40
   0  -5  -2  236.63    3.90
   0  -5  -2  241.60    4.16
   0  -5   2  240.50    4.10
   0  -5   2  238.09    4.10
   0  -5  -2  236.38    3.97
   0   5  -2  236.22    4.08
   0   5  -2  238.11    4.11
   0   5   2  234.88    3.96
   0   5   2  237.09    4.15
   0   5   2  237.02    3.90
  -1  -5  -2    6.68    0.41
   1  -5   2    6.18    0.43
   1  -5   2    6.32    0.29
   1  -5   2    6.15    0.50
  -1  -5  -2    6.10    0.45
   1   5   2    6.16    0.40
  -1   5  -2    5.93    0.28
  -1   5  -2    5.58    0.48
   1   5   2    5.32    0.41
   1   5   2    6.50    0.36
   1   5   2    6.59    0.41
  -1   5  -2    6.74    0.49
   2  -5   2   27.92    0.97
   2  -5   2   26.41    0.76
   2  -5   2   28.09    0.89
   2   5   2   27.17    0.83
  -2   5  -2   25.86    0.95
   2   5   2   27.28    0.84
   2   5   2   26.60    0.83
   2   5   2   26.17    0.87
   2   5   2   26.25    0.83
  -2   5  -2   26.45    0.88
  -2   5  -2   25.81    0.75
   2   5   2   25.48    0.86
   3  -5   2    0.22    0.39
   3  -5   2    0.18    0.31
   3  -5   2    0.20    0.36
  -3  -5  -2    0.34    0.35
   3   5   2    0.68    0.30
   3   5   2    0.43    0.34
   3   5   2    0.64    0.32
   3   5   2    0.15    0.28
  -3   5  -2    0.77    0.28
  -3   5  -2    0.74    0.33
  -3   5  -2    0.49    0.35
  -4  -5  -2    2.19    0.53
   4  -5   2    2.53    0.49
   4  -5   2    2.48    0.48
   4  -5   2    3.02    0.58
   4   5   2    3.09    0.45
   4   5   2    2.71    0.47
   4   5   2    2.87    0.47
   4   5   2    2.47    0.48
  -4   5  -2    1.70    0.51
   4   5   2    2.27    0.51
  -4   5  -2    3.62    0.56
  -4   5  -2    2.34    0.43
  -5  -5  -2  376.33    6.95
   5  -5   2  365.58    6.82
   5  -5   2  349.73    7.18
   5  -5   2  373.76    6.73
  -5   5  -2  363.97    6.88
   5   5   2  378.00    6.94
   5   5   2  359.80    6.74
   5   5   2  370.63    6.54
   5   5   2  371.28    6.89
   5   5   2  375.14    6.57
  -5   5  -2  375.35    6.84
   5   5   2  369.87    6.79
  -6  -5  -2   10.56    1.05
   6  -5   2   10.86    0.95
   6   5   2   11.58    0.98
   6   5   2    9.74    0.78
   6   5   2   10.82    1.03
   6   5   2   10.05    0.81
  -6   5  -2    9.57    0.94
   7  -5   2    3.99    0.78
   7  -5   2    2.51    0.79
   7   5   2    3.36    0.58
  -7   5  -2    4.28    0.83
   7   5   2    2.38    0.82
   7   5   2    3.76    0.77
   7   5   2    3.32    0.64
   8  -5   2    0.78    0.72
   8  -5   2    1.05    0.71
  -8   5  -2    0.72    0.91
   8   5   2    0.55    0.71
   8   5   2   -0.25    0.51
   8   5   2    0.73    0.77
   8  -6  -2   32.23    1.57
   8   6  -2   29.34    1.02
  -8   6   2   32.73    1.67
   8   6  -2   27.02    1.94
   8   6  -2   30.03    1.71
   7  -6  -2   -0.52    0.55
   7  -6  -2    0.56    0.59
  -7   6   2    0.40    0.58
   7   6  -2    0.32    0.63
   7   6  -2    0.58    0.31
   7   6  -2    0.10    0.60
   6  -6  -2    6.54    0.75
   6  -6  -2    8.41    0.92
  -6   6   2    7.29    0.83
   6   6  -2    5.83    0.57
   6   6  -2    7.35    0.98
   6   6  -2    6.95    0.90
  -6   6   2    7.57    0.83
   6   6  -2    6.95    0.63
   5  -6  -2    7.05    0.66
   5  -6  -2    5.70    0.70
  -5  -6   2    7.92    0.90
   5   6  -2    6.51    0.50
  -5   6   2    6.02    0.76
   5   6  -2    7.30    0.81
   5   6  -2    6.15    0.81
   5   6  -2    6.60    0.71
   5   6  -2    7.50    0.50
  -5   6   2    6.68    0.74
  -5   6   2    6.46    0.85
  -4  -6   2   75.23    1.84
   4  -6  -2   79.33    1.91
   4  -6  -2   76.00    1.97
   4  -6  -2   75.01    1.79
  -4   6   2   78.03    1.98
  -4   6   2   75.11    1.86
  -4   6   2   77.17    1.85
   4   6  -2   77.83    1.56
   4   6  -2   80.56    2.07
   4   6  -2   80.95    1.59
   4   6  -2   77.34    2.02
   4   6  -2   79.79    1.88
  -3  -6   2    2.78    0.38
   3  -6  -2    3.03    0.37
   3  -6  -2    3.11    0.50
   3  -6  -2    2.76    0.41
  -3   6   2    3.49    0.51
   3   6  -2    3.02    0.40
   3   6  -2    3.11    0.50
  -3   6   2    2.85    0.37
   3   6  -2    2.94    0.30
   3   6  -2    2.79    0.46
   3   6  -2    2.80    0.29
  -3   6   2    2.77    0.38
   2  -6  -2    3.25    0.37
  -2  -6   2    3.26    0.44
  -2  -6   2    2.88    0.31
  -2  -6   2    2.87    0.34
   2  -6  -2    2.53    0.30
  -2   6   2    3.63    0.48
   2   6  -2    2.57    0.43
  -2   6   2    3.09    0.35
  -2   6   2    2.91    0.30
   2   6  -2    2.85    0.33
   2   6  -2    3.17    0.33
   1  -6  -2   12.54    0.67
   1  -6  -2   12.76    0.41
  -1  -6   2   12.80    0.55
   1  -6  -2   12.93    0.49
  -1  -6   2   11.55    0.58
  -1   6   2   12.75    0.42
   1   6  -2   12.63    0.37
   1   6  -2   12.54    0.53
  -1   6   2   12.51    0.48
   1   6  -2   12.59    0.61
   0  -6  -2  176.88    3.02
   0  -6   2  177.36    3.22
   0  -6   2  175.94    3.23
   0  -6  -2  178.99    3.07
   0  -6  -2  186.03    3.33
   0   6   2  177.59    3.06
   0   6   2  177.84    3.03
   0   6   2  173.69    3.28
   0   6  -2  176.15    3.23
   0   6  -2  182.22    3.25
   1  -6   2  285.91    4.94
   1  -6   2  302.33    5.17
  -1  -6  -2  293.92    4.94
  -1  -6  -2  294.19    5.09
   1  -6   2  296.43    5.06
  -1   6  -2  293.38    5.06
   1   6   2  292.37    4.97
   1   6   2  286.93    4.93
  -1   6  -2  293.82    4.74
   1   6   2  295.07    5.08
   1   6   2  295.26    4.97
   2  -6   2   46.59    1.33
   2  -6   2   47.85    1.08
  -2   6  -2   46.30    1.34
   2   6   2   46.28    1.21
   2   6   2   47.33    1.24
  -2   6  -2   47.49    1.28
   2   6   2   47.24    1.17
   2   6   2   46.13    1.22
  -2   6  -2   46.87    1.07
   2   6   2   46.28    1.19
   3  -6   2    6.53    0.66
   3  -6   2    8.05    0.64
   3  -6   2    6.55    0.53
  -3   6  -2    6.70    0.58
  -3   6  -2    6.95    0.66
   3   6   2    6.39    0.58
   3   6   2    7.24    0.55
   3   6   2    6.84    0.55
   3   6   2    6.07    0.54
   3   6   2    6.78    0.61
  -3   6  -2    6.79    0.48
   3   6   2    7.46    0.54
   4  -6   2    1.07    0.49
   4  -6   2    0.65    0.49
   4  -6   2    0.71    0.41
  -4   6  -2    0.82    0.43
   4   6   2    2.32    0.44
  -4   6  -2    0.29    0.33
   4   6   2    2.26    0.46
   4   6   2    2.19    0.41
   4   6   2    1.66    0.50
   4   6   2    1.66    0.42
   4   6   2    2.49    0.54
  -4   6  -2   -0.17    0.44
   5  -6   2    4.23    0.68
   5  -6   2    5.53    0.77
   5  -6   2    5.40    0.67
  -5   6  -2    4.74    0.72
   5   6   2    4.76    0.62
   5   6   2    5.04    0.65
   5   6   2    5.02    0.75
   5   6   2    5.62    0.71
   5   6   2    4.10    0.59
   5   6   2    5.46    0.73
   6  -6   2    8.44    0.90
   6  -6   2    8.84    0.97
  -6   6  -2    8.68    0.91
   6   6   2    6.59    0.74
   6   6   2    8.21    0.98
   6   6   2    7.39    0.86
   6   6   2    9.01    0.76
   7  -6   2   -0.59    0.55
   7  -6   2    1.03    0.64
   7   6   2   -0.01    0.52
   7   6   2   -0.31    0.53
  -7   6  -2    0.12    0.58
   7   6   2   -1.29    0.60
   8  -6   2   18.37    1.33
   8  -6   2   16.38    1.31
   8   6   2   18.18    1.48
   8   6   2   17.52    1.28
  -8   6  -2   18.39    1.50
   8   6   2   14.94    1.31
   8  -7  -2    6.49    0.98
  -8   7   2    6.37    0.96
   8   7  -2    5.39    1.01
   8   7  -2    6.85    1.05
   7  -7  -2    6.63    0.88
   7  -7  -2    8.07    0.93
   7   7  -2    7.67    0.94
   7   7  -2    7.02    0.58
   7   7  -2    7.32    1.00
  -7   7   2    8.46    0.97
   7   7  -2    5.92    0.85
   6  -7  -2   35.87    1.78
   6  -7  -2   29.20    1.26
  -6   7   2   31.03    1.35
   6   7  -2   32.65    1.41
   6   7  -2   29.44    0.96
   6   7  -2   29.41    1.48
   6   7  -2   30.06    1.03
   5  -7  -2   67.48    1.87
   5  -7  -2   64.31    1.76
   5  -7  -2   66.99    2.02
   5   7  -2   69.43    1.50
  -5   7   2   63.00    1.92
  -5   7   2   66.25    1.79
   5   7  -2   69.23    1.91
   5   7  -2   67.18    1.47
   5   7  -2   67.80    2.06
   5   7  -2   62.92    1.97
   4  -7  -2    2.27    0.41
   4  -7  -2    2.22    0.54
   4  -7  -2    2.27    0.46
  -4  -7   2    2.05    0.40
  -4   7   2    1.59    0.41
   4   7  -2    1.98    0.50
   4   7  -2    2.07    0.42
  -4   7   2    2.39    0.44
   4   7  -2    2.24    0.33
   4   7  -2    1.90    0.30
   3  -7  -2    0.23    0.26
   3  -7  -2    0.10    0.38
   3  -7  -2   -0.04    0.31
  -3  -7   2   -0.16    0.27
   3   7  -2    0.23    0.34
   3   7  -2    0.34    0.23
   3   7  -2    0.10    0.38
  -3   7   2    0.73    0.28
   3   7  -2    0.44    0.29
  -3   7   2   -0.36    0.35
  -3   7   2   -0.01    0.25
   3   7  -2    0.05    0.22
  -2  -7   2   41.44    0.98
   2  -7  -2   41.30    1.05
   2  -7  -2   42.46    0.97
   2  -7  -2   42.04    1.27
  -2  -7   2   41.64    1.02
  -2  -7   2   41.65    1.21
  -2   7   2   41.23    1.04
   2   7  -2   41.75    1.23
   2   7  -2   39.07    0.99
  -2   7   2   40.40    0.96
   2   7  -2   41.54    0.99
  -2   7   2   40.14    1.24
  -1  -7   2  330.71    5.56
   1  -7  -2  327.95    5.43
   1  -7  -2  326.66    5.34
  -1   7   2  323.79    5.41
   1   7  -2  321.20    5.53
   1   7  -2  328.62    5.66
  -1   7   2  323.59    5.73
   1   7  -2  330.73    5.25
  -1   7   2  328.10    5.35
   0  -7  -2    3.05    0.33
   0  -7  -2    3.42    0.46
   0  -7   2    3.24    0.39
   0  -7   2    3.40    0.43
   0  -7  -2    3.04    0.34
   0   7   2    2.68    0.43
   0   7   2    3.44    0.33
   0   7  -2    2.49    0.43
   0   7   2    3.09    0.31
   0   7  -2    3.01    0.40
  -1  -7  -2   62.02    1.51
  -1  -7  -2   63.86    1.35
   1  -7   2   62.59    1.46
  -1   7  -2   63.64    1.48
   1   7   2   63.49    1.39
   1   7   2   60.64    1.33
  -1   7  -2   60.78    1.54
  -1   7  -2   63.24    1.13
   1   7   2   61.54    1.66
   1   7   2   61.73    1.38
   2  -7   2    1.46    0.35
  -2  -7  -2    1.55    0.39
   2  -7   2    1.20    0.45
   2  -7   2    1.26    0.26
   2   7   2    0.59    0.31
   2   7   2    1.18    0.33
  -2   7  -2    1.56    0.25
  -2   7  -2    1.52    0.39
  -2   7  -2    1.25    0.42
   2   7   2    1.85    0.31
   2   7   2    0.77    0.32
   3  -7   2    1.66    0.50
   3  -7   2    1.66    0.40
   3  -7   2    1.57    0.35
   3   7   2    1.41    0.42
   3   7   2    1.58    0.37
  -3   7  -2    1.59    0.40
   3   7   2    1.68    0.45
   3   7   2    1.82    0.40
   3   7   2    2.09    0.44
  -3   7  -2    1.82    0.33
   3   7   2    1.36    0.37
  -3   7  -2    1.08    0.47
   4  -7   2   52.27    1.57
   4  -7   2   51.49    1.45
   4  -7   2   52.51    1.71
  -4   7  -2   52.11    1.46
  -4   7  -2   52.90    1.59
   4   7   2   52.24    1.54
   4   7   2   52.88    1.47
   4   7   2   52.00    1.68
   4   7   2   52.00    1.45
   4   7   2   50.47    1.51
   5  -7   2  194.66    3.90
   5  -7   2  200.34    4.22
   5  -7   2  185.85    3.99
  -5   7  -2  191.70    4.04
   5   7   2  187.43    3.76
  -5   7  -2  184.14    4.09
   5   7   2  187.27    3.95
   5   7   2  195.40    3.80
   5   7   2  189.84    4.15
   5   7   2  192.00    3.99
   6  -7   2   17.97    1.21
   6  -7   2   16.97    1.09
   6   7   2   17.34    0.96
  -6   7  -2   17.12    1.20
   6   7   2   17.71    1.13
   6   7   2   16.86    1.23
   6   7   2   18.19    0.99
   7  -7   2    3.02    0.72
   7  -7   2    1.95    0.81
   7   7   2    2.47    0.60
   7   7   2    2.91    0.84
   7   7   2    4.17    0.61
  -7   7  -2    3.69    0.78
   7   7   2    4.01    0.79
   7  -8  -2    0.88    0.63
   7  -8  -2    0.20    0.60
   7   8  -2    0.30    0.58
  -7   8   2    0.07    0.52
   7   8  -2    0.13    0.60
   6  -8  -2   10.42    0.90
   6  -8  -2   11.72    1.03
   6  -8  -2   10.53    0.94
   6   8  -2   10.34    0.64
  -6   8   2   10.38    0.92
   6   8  -2   10.27    1.06
   6   8  -2   11.95    0.97
   6   8  -2   10.90    0.92
   5  -8  -2   15.11    1.06
   5  -8  -2   17.75    0.94
   5  -8  -2   15.44    1.01
   5   8  -2   16.93    0.71
   5   8  -2   17.76    1.33
  -5   8   2   17.26    1.16
   5   8  -2   18.68    0.97
  -5   8   2   15.64    1.20
   5   8  -2   16.44    0.67
   4  -8  -2   13.16    0.93
  -4  -8   2   13.67    0.78
   4  -8  -2   13.00    0.77
   4  -8  -2   14.57    0.75
  -4   8   2   11.62    0.87
  -4   8   2   13.97    0.81
   4   8  -2   14.03    0.95
  -4   8   2   14.74    0.76
   4   8  -2   14.40    0.62
   4   8  -2   13.93    0.62
   4   8  -2   13.93    0.75
   3  -8  -2    4.38    0.56
  -3  -8   2    4.08    0.57
  -3  -8   2    3.82    0.43
   3  -8  -2    3.99    0.42
   3   8  -2    3.50    0.39
  -3   8   2    3.96    0.42
   3   8  -2    4.32    0.42
  -3   8   2    4.09    0.45
   3   8  -2    4.29    0.40
   3   8  -2    4.34    0.58
   3   8  -2    3.54    0.40
  -3   8   2    4.79    0.61
   3   8  -2    4.12    0.56
  -2  -8   2   71.22    1.72
   2  -8  -2   67.95    1.42
  -2  -8   2   68.05    1.52
   2  -8  -2   68.95    1.50
   2  -8  -2   70.23    1.81
   2   8  -2   66.33    1.70
   2   8  -2   65.62    1.50
  -2   8   2   70.17    1.77
   2   8  -2   68.60    1.41
  -2   8   2   69.06    1.49
   2   8  -2   68.09    1.41
  -2   8   2   69.66    1.43
   1  -8  -2   86.69    1.65
  -1  -8   2   85.80    1.91
   1  -8  -2   87.87    2.04
   1  -8  -2   86.80    1.69
  -1  -8   2   86.43    1.85
   1   8  -2   83.98    1.85
   1   8  -2   87.96    1.96
   1   8  -2   86.53    1.50
  -1   8   2   87.32    1.66
  -1   8   2   87.16    2.02
  -1   8   2   86.01    1.68
   0  -8  -2   15.32    0.56
   0  -8  -2   16.09    0.78
   0  -8  -2   15.29    0.55
   0  -8   2   15.70    0.74
   0   8   2   15.87    0.53
   0   8   2   14.97    0.75
   0   8  -2   16.06    0.71
   0   8   2   16.02    0.57
   0   8  -2   14.96    0.72
  -1  -8  -2   10.62    0.50
   1  -8   2   11.07    0.71
  -1  -8  -2   10.06    0.75
   1  -8   2   10.40    0.32
   1   8   2   10.36    0.55
   1   8   2   10.96    0.64
   1   8   2   10.66    0.55
  -1   8  -2   10.81    0.61
  -1   8  -2   10.44    0.68
   1   8   2   11.31    0.52
   2  -8   2    0.48    0.23
   2  -8   2    0.22    0.30
   2  -8   2    0.43    0.41
  -2  -8  -2    0.27    0.32
   2   8   2    0.81    0.34
   2   8   2    0.36    0.29
   2   8   2    0.60    0.30
   2   8   2    0.02    0.33
  -2   8  -2    0.65    0.22
  -2   8  -2    0.40    0.39
   2   8   2    0.52    0.33
   3  -8   2    1.48    0.52
   3  -8   2    0.19    0.36
   3  -8   2    0.54    0.31
  -3   8  -2    0.69    0.30
   3   8   2    0.63    0.42
  -3   8  -2    0.89    0.40
   3   8   2    0.61    0.34
   3   8   2    0.67    0.40
   3   8   2    1.39    0.37
   3   8   2    0.47    0.34
   3   8   2    1.00    0.38
  -3   8  -2    0.06    0.42
   4  -8   2   22.54    1.06
   4  -8   2   24.34    1.24
   4  -8   2   24.04    1.00
   4   8   2   24.45    0.99
  -4   8  -2   23.06    0.96
   4   8   2   24.42    1.01
   4   8   2   24.80    1.09
  -4   8  -2   23.96    1.12
  -4   8  -2   22.21    1.17
   4   8   2   23.83    1.15
   4   8   2   23.92    1.01
   5  -8   2    0.94    0.58
   5  -8   2    1.12    0.52
   5  -8   2    0.51    0.66
   5   8   2   -0.17    0.42
   5   8   2    0.15    0.42
  -5   8  -2    0.10    0.47
   5   8   2    0.87    0.55
   5   8   2    0.28    0.44
   6  -8   2   10.64    1.08
   6  -8   2   11.21    0.92
  -6   8  -2   10.00    1.03
   6   8   2   10.82    0.85
   6   8   2   12.28    1.01
   6   8   2    9.86    1.06
   7  -8   2    4.60    0.84
   7  -8   2    2.99    0.91
   7   8   2    2.51    0.64
  -7   8  -2    4.03    0.81
   7   8   2    4.41    0.60
   7   8   2    3.63    0.87
   7   8   2    3.69    0.80
   7  -9  -2    0.23    0.65
   7  -9  -2    0.17    0.67
  -7   9   2   -0.15    0.56
   7   9  -2    0.43    0.64
   7   9  -2   -0.15    0.35
   7   9  -2    0.12    0.63
   6  -9  -2    0.37    0.51
   6  -9  -2   -0.40    0.47
   6  -9  -2   -1.05    0.54
   6   9  -2    0.45    0.50
  -6   9   2    0.35    0.52
   6   9  -2   -1.11    0.54
   6   9  -2   -0.28    0.32
   5  -9  -2  162.77    3.44
   5  -9  -2  172.97    3.56
   5  -9  -2  175.82    4.25
   5   9  -2  164.45    3.15
  -5   9   2  173.74    3.49
   5   9  -2  168.84    3.15
  -5   9   2  165.00    3.57
   5   9  -2  173.22    3.88
   5   9  -2  165.22    3.51
   5   9  -2  166.24    3.80
   4  -9  -2   26.60    1.26
   4  -9  -2   26.57    1.08
   4  -9  -2   29.21    1.02
   4   9  -2   25.02    1.18
  -4   9   2   26.65    1.02
  -4   9   2   26.42    1.23
   4   9  -2   28.30    0.90
   4   9  -2   26.60    1.25
   4   9  -2   28.44    1.06
   4   9  -2   27.91    0.89
   4   9  -2   25.93    1.00
  -4   9   2   28.99    1.01
  -3  -9   2    4.65    0.49
  -3  -9   2    5.08    0.63
   3  -9  -2    5.08    0.58
   3  -9  -2    5.31    0.79
   3  -9  -2    5.15    0.49
   3   9  -2    5.13    0.61
   3   9  -2    6.21    0.68
  -3   9   2    5.67    0.68
  -3   9   2    5.10    0.46
   3   9  -2    4.59    0.44
  -3   9   2    5.62    0.51
   3   9  -2    4.71    0.46
   3   9  -2    4.84    0.48
   2  -9  -2   40.38    1.00
  -2  -9   2   40.31    1.29
   2  -9  -2   42.00    1.38
  -2  -9   2   39.72    1.12
   2  -9  -2   40.55    1.05
   2   9  -2   40.91    0.97
   2   9  -2   40.95    0.97
   2   9  -2   37.87    1.26
   2   9  -2   40.46    1.29
  -2   9   2   39.56    1.03
  -2   9   2   40.11    1.00
  -2   9   2   39.01    1.33
   1  -9  -2   25.58    0.72
  -1  -9   2   25.03    0.96
   1  -9  -2   26.26    0.74
  -1  -9   2   26.65    0.91
   1  -9  -2   24.24    1.03
   1   9  -2   26.06    0.98
   1   9  -2   25.11    0.54
  -1   9   2   25.58    1.02
   1   9  -2   25.22    0.92
  -1   9   2   26.14    0.73
   1   9  -2   25.94    0.59
  -1   9   2   26.40    0.74
   0  -9   2   37.05    1.18
   0  -9   2   38.97    1.13
   0  -9  -2   36.56    1.20
   0  -9  -2   34.88    0.88
   0  -9  -2   35.06    0.92
   0   9  -2   34.93    1.11
   0   9   2   34.77    1.16
   0   9   2   33.36    0.87
   0   9   2   36.33    0.93
   0   9  -2   35.00    1.13
   1  -9   2    3.92    0.18
  -1  -9  -2    4.94    0.40
  -1  -9  -2    3.81    0.51
   1  -9   2    3.39    0.45
   1  -9   2    3.72    0.54
   1  -9   2    4.22    0.18
  -1   9  -2    3.92    0.50
  -1   9  -2    4.55    0.56
   1   9   2    3.78    0.49
   1   9   2    3.85    0.44
   1   9   2    4.50    0.40
   1   9   2    4.31    0.44
   2  -9   2    2.60    0.29
  -2  -9  -2    2.85    0.46
   2  -9   2    2.34    0.53
   2  -9   2    2.90    0.47
  -2   9  -2    1.85    0.44
   2   9   2    2.64    0.37
   2   9   2    2.47    0.43
   2   9   2    2.29    0.41
   2   9   2    2.79    0.44
  -2   9  -2    1.70    0.49
   2   9   2    1.92    0.37
   3  -9   2   14.54    0.85
   3  -9   2   14.60    0.98
   3  -9   2   13.70    0.67
  -3   9  -2   14.27    0.72
  -3   9  -2   14.10    0.84
   3   9   2   13.54    0.71
   3   9   2   14.64    0.80
   3   9   2   12.28    0.83
   3   9   2   14.31    0.79
   3   9   2   14.24    0.89
   3   9   2   13.36    0.70
   4  -9   2    6.98    0.73
   4  -9   2    7.34    0.87
   4  -9   2    6.86    0.69
   4   9   2    7.05    0.70
   4   9   2    7.28    0.68
   4   9   2    6.92    0.80
   4   9   2    7.46    0.74
  -4   9  -2    6.66    0.64
  -4   9  -2    6.71    0.84
   4   9   2    7.64    0.83
   4   9   2    6.09    0.74
  -4   9  -2    7.20    0.73
   5  -9   2   91.70    2.47
   5  -9   2   99.35    2.71
   5  -9   2   95.80    2.34
   5   9   2   92.46    2.41
   5   9   2   92.89    2.45
  -5   9  -2   96.49    2.48
   5   9   2   91.99    2.25
   5   9   2   93.89    2.28
   5   9   2   93.22    2.64
   6  -9   2   15.23    1.08
   6  -9   2   16.63    1.25
   6   9   2   14.63    1.21
   6   9   2   15.81    0.98
   6   9   2   17.33    0.99
  -6   9  -2   17.09    1.20
   6   9   2   16.70    1.11
   7  -9   2   -0.20    0.77
   7  -9   2    1.08    0.70
  -7   9  -2    1.33    0.66
   7   9   2    1.45    0.68
   7   9   2    2.07    0.93
   7   9   2   -0.27    0.51
   7   9   2    1.56    0.48
   7 -10  -2   17.87    1.22
   7 -10  -2   19.27    1.38
   7  10  -2   18.72    1.46
   7  10  -2   15.77    1.14
   7  10  -2   15.91    1.04
   6 -10  -2    8.97    0.96
   6 -10  -2    7.49    0.83
   6 -10  -2    9.10    1.11
   6  10  -2    8.08    0.67
   6  10  -2    9.18    0.79
   6  10  -2    8.29    0.83
  -6  10   2    8.05    0.89
   6  10  -2    8.31    1.03
   5 -10  -2   40.55    1.37
   5 -10  -2   42.73    1.48
   5 -10  -2   43.46    1.71
   5  10  -2   42.10    1.48
   5  10  -2   37.43    1.33
   5  10  -2   39.11    1.37
   5  10  -2   39.72    1.66
  -5  10   2   39.86    1.38
  -5  10   2   39.98    1.36
   5  10  -2   41.26    1.16
   4 -10  -2   25.78    1.01
   4 -10  -2   24.69    1.04
   4 -10  -2   24.99    1.28
  -4  10   2   24.53    0.95
  -4  10   2   23.77    1.23
   4  10  -2   25.67    1.26
   4  10  -2   25.49    0.91
   4  10  -2   23.64    1.19
   4  10  -2   25.47    1.00
   4  10  -2   24.66    0.95
  -4  10   2   25.02    1.01
   4  10  -2   25.29    0.98
   3 -10  -2   11.87    0.68
  -3 -10   2   11.73    0.84
   3 -10  -2   11.61    0.64
   3 -10  -2   11.29    0.92
  -3 -10   2   11.38    0.69
  -3  10   2   12.83    0.67
  -3  10   2   12.44    0.64
   3  10  -2   10.72    0.60
   3  10  -2   11.30    0.82
   3  10  -2   10.64    0.62
  -3  10   2   11.02    0.89
   3  10  -2   11.74    0.62
   2 -10  -2    6.87    0.47
  -2 -10   2    5.31    0.60
   2 -10  -2    6.55    0.46
   2 -10  -2    7.89    0.78
   2  10  -2    4.88    0.53
   2  10  -2    6.59    0.71
   2  10  -2    6.51    0.41
  -2  10   2    7.70    0.51
   2  10  -2    5.95    0.40
  -2  10   2    8.13    0.74
  -2  10   2    7.04    0.49
  -1 -10   2    4.31    0.54
   1 -10  -2    4.00    0.40
   1 -10  -2    3.95    0.60
  -1 -10   2    3.04    0.51
   1 -10  -2    4.01    0.37
  -1  10   2    4.67    0.41
  -1  10   2    4.59    0.39
   1  10  -2    3.73    0.19
   1  10  -2    5.00    0.55
   1  10  -2    3.62    0.51
  -1  10   2    5.00    0.55
   1  10  -2    4.43    0.19
   0 -10  -2    1.92    0.32
   0 -10  -2    1.79    0.47
   0 -10  -2    0.79    0.24
   0 -10   2    1.37    0.39
   0 -10   2    1.02    0.41
   0  10  -2    1.96    0.40
   0  10   2    1.52    0.26
   0  10   2    0.61    0.38
   0  10  -2    1.33    0.41
   0  10   2    1.23    0.30
   1 -10   2    8.54    0.59
   1 -10   2    7.78    0.71
  -1 -10  -2    9.06    0.48
  -1 -10  -2    8.88    0.68
   1  10   2    7.97    0.55
  -1  10  -2    7.58    0.65
   1  10   2    7.48    0.63
   1  10   2    8.76    0.49
  -1  10  -2    9.79    0.73
   1  10   2    8.79    0.59
  -2 -10  -2    0.90    0.45
   2 -10   2    1.27    0.42
   2 -10   2    1.41    0.25
  -2  10  -2    1.48    0.50
   2  10   2    1.07    0.33
   2  10   2    1.41    0.41
   2  10   2    1.39    0.32
  -2  10  -2    1.23    0.44
   2  10   2    1.40    0.41
   2  10   2    0.78    0.37
  -2  10  -2    1.01    0.22
   3 -10   2    0.49    0.33
   3 -10   2    0.09    0.49
   3 -10   2    0.28    0.44
   3  10   2    0.48    0.41
   3  10   2    0.28    0.42
   3  10   2    1.53    0.47
   3  10   2    0.32    0.41
  -3  10  -2    0.39    0.51
   3  10   2    0.56    0.36
   3  10   2    0.38    0.33
  -3  10  -2    0.25    0.44
   4 -10   2    2.19    0.48
   4 -10   2    0.69    0.54
   4  10   2    0.81    0.53
   4  10   2    1.11    0.59
   4  10   2    1.37    0.57
   4  10   2    1.79    0.48
   4  10   2    1.28    0.46
   4  10   2    1.56    0.61
   5 -10   2    1.34    0.50
   5 -10   2   -0.03    0.47
   5 -10   2    1.69    0.70
  -5  10  -2    0.40    0.49
   5  10   2    0.11    0.48
   5  10   2    0.67    0.59
   5  10   2    0.62    0.45
   5  10   2    0.17    0.47
   6 -10   2    5.75    0.98
   6 -10   2    5.07    0.74
   6  10   2    5.89    0.86
   6  10   2    5.90    0.75
   6  10   2    4.61    0.69
  -6  10  -2    5.29    0.83
   6  10   2    7.21    1.01
   7 -10   2    0.35    0.60
   7 -10   2   -0.38    0.62
   7  10   2   -0.43    0.67
  -7  10  -2   -0.57    0.64
   7  10   2   -1.07    0.48
   7  10   2    0.67    0.39
   7  10   2   -0.16    0.66
   7 -11  -2    5.21    0.87
   7  11  -2    6.74    0.92
  -7  11   2    8.77    0.97
   7  11  -2    7.49    1.13
   6 -11  -2    1.81    0.62
   6 -11  -2    1.41    0.73
   6 -11  -2   -0.30    0.48
   6  11  -2    1.81    0.72
   6  11  -2    1.24    0.61
  -6  11   2    1.74    0.57
   6  11  -2    1.66    0.35
   5 -11  -2   27.79    1.14
   5 -11  -2   27.43    1.43
   5 -11  -2   26.58    1.19
   5  11  -2   24.55    0.91
  -5  11   2   25.13    1.10
   5  11  -2   25.88    1.38
   5  11  -2   24.48    1.13
  -5  11   2   27.13    1.11
   5  11  -2   24.70    1.10
   4 -11  -2    0.01    0.55
   4 -11  -2   -0.16    0.39
   4 -11  -2    0.52    0.42
   4  11  -2    0.67    0.40
  -4  11   2    0.02    0.36
   4  11  -2    0.72    0.38
   4  11  -2    0.75    0.34
   4  11  -2    0.23    0.52
  -4  11   2    0.60    0.39
   4  11  -2    0.14    0.36
  -3 -11   2    9.40    0.66
   3 -11  -2    9.35    0.63
   3 -11  -2    8.15    0.91
  -3  11   2    8.98    0.62
   3  11  -2    8.87    0.59
  -3  11   2    8.93    0.60
   3  11  -2    8.77    0.82
  -3  11   2    8.80    0.87
   3  11  -2    8.38    0.64
   3  11  -2   10.26    0.61
  -2 -11   2    4.69    0.60
  -2 -11   2    5.13    0.57
   2 -11  -2    5.24    0.47
   2 -11  -2    4.15    0.43
   2 -11  -2    4.71    0.69
   2  11  -2    4.47    0.38
   2  11  -2    4.20    0.37
   2  11  -2    4.76    0.55
  -2  11   2    4.93    0.46
   2  11  -2    4.25    0.58
  -2  11   2    4.27    0.47
  -2  11   2    5.03    0.79
  -1 -11   2   82.56    2.01
   1 -11  -2   87.79    2.51
   1 -11  -2   83.36    1.68
  -1 -11   2   82.30    2.03
   1 -11  -2   83.12    1.74
  -1  11   2   81.47    2.15
  -1  11   2   83.51    1.67
   1  11  -2   85.02    2.03
   1  11  -2   85.71    2.06
  -1  11   2   83.11    1.75
   0 -11  -2   34.44    1.28
   0 -11   2   34.75    1.24
   0 -11   2   33.84    1.13
   0 -11  -2   35.04    0.89
   0 -11  -2   34.00    0.98
   0  11   2   36.49    1.32
   0  11   2   36.38    1.03
   0  11   2   34.20    0.88
   0  11  -2   35.77    1.21
   0  11  -2   34.27    1.22
  -1 -11  -2   52.48    1.59
   1 -11   2   51.55    1.62
   1 -11   2   50.47    1.43
   1  11   2   50.18    1.21
  -1  11  -2   53.48    1.47
   1  11   2   50.24    1.35
   1  11   2   50.50    1.21
  -1  11  -2   49.64    1.57
   1  11   2   51.79    1.57
   2 -11   2   -0.05    0.48
   2 -11   2    0.40    0.21
   2 -11   2    0.10    0.37
  -2 -11  -2   -0.14    0.45
   2  11   2    0.38    0.39
   2  11   2    0.76    0.30
   2  11   2    0.90    0.39
  -2  11  -2   -0.21    0.40
  -2  11  -2    0.27    0.48
   2  11   2    0.07    0.38
   3 -11   2   22.67    1.24
   3 -11   2   22.10    1.04
   3 -11   2   21.43    0.78
   3  11   2   19.92    1.03
   3  11   2   18.74    0.98
   3  11   2   21.32    1.02
   3  11   2   20.49    0.90
  -3  11  -2   20.50    1.17
   3  11   2   20.81    0.92
  -3  11  -2   21.78    1.04
   3  11   2   21.57    1.23
   4 -11   2   25.73    1.42
   4 -11   2   27.25    1.04
   4 -11   2   26.98    1.39
   4  11   2   25.82    1.29
   4  11   2   26.40    1.23
   4  11   2   27.14    1.27
   4  11   2   27.33    1.15
   4  11   2   24.88    1.10
   4  11   2   27.11    1.16
  -4  11  -2   27.24    0.99
  -4  11  -2   26.68    1.22
   5 -11   2   74.88    2.45
   5 -11   2   77.51    2.45
   5 -11   2   76.92    2.02
   5  11   2   77.21    2.36
   5  11   2   78.77    2.10
  -5  11  -2   80.56    2.25
   5  11   2   71.67    2.03
   6 -11   2   14.81    1.04
   6 -11   2   11.90    1.22
   6  11   2   11.18    1.24
   6  11   2   14.76    0.92
   6  11   2   12.22    0.99
   6  11   2   13.02    0.97
  -6  11  -2   11.13    1.00
   6 -12  -2    0.85    0.57
   6 -12  -2    1.38    0.74
   6 -12  -2    1.55    0.61
   6  12  -2    1.74    0.62
  -6  12   2    2.39    0.61
   6  12  -2    2.04    0.75
   6  12  -2    2.34    0.38
   6  12  -2    1.87    0.42
   5 -12  -2    2.69    0.75
   5 -12  -2    1.65    0.52
   5 -12  -2    2.56    0.54
   5  12  -2    2.71    0.43
   5  12  -2    1.76    0.54
   5  12  -2    1.46    0.47
  -5  12   2    2.20    0.52
   5  12  -2    2.39    0.45
  -5  12   2    3.38    0.54
   5  12  -2    2.58    0.70
   4 -12  -2   12.96    0.77
   4 -12  -2   14.90    1.14
   4 -12  -2   13.68    0.85
   4  12  -2   12.66    0.74
   4  12  -2   12.02    0.71
   4  12  -2   14.66    0.77
   4  12  -2   13.07    1.03
   4  12  -2   13.08    0.75
  -4  12   2   12.28    0.75
  -4  12   2   12.95    0.80
  -3 -12   2   -0.14    0.47
   3 -12  -2   -0.08    0.32
  -3 -12   2   -0.13    0.38
   3 -12  -2    0.00    0.32
  -3  12   2    0.31    0.32
   3  12  -2   -0.56    0.45
   3  12  -2   -0.18    0.45
   3  12  -2   -0.27    0.29
   3  12  -2   -0.13    0.34
   3  12  -2    0.26    0.30
  -3  12   2   -0.01    0.33
   2 -12  -2    4.47    0.45
  -2 -12   2    4.46    0.59
   2 -12  -2    4.07    0.44
  -2 -12   2    4.20    0.61
   2 -12  -2    4.16    0.72
  -2  12   2    4.72    0.72
   2  12  -2    4.92    0.60
  -2  12   2    3.40    0.40
   2  12  -2    5.58    0.39
   2  12  -2    4.88    0.80
   2  12  -2    3.95    0.37
  -2  12   2    4.54    0.47
   1 -12  -2   78.29    1.60
  -1 -12   2   75.52    1.95
   1 -12  -2   79.37    2.18
   1 -12  -2   77.15    1.69
  -1 -12   2   77.35    1.99
  -1  12   2   78.78    1.71
  -1  12   2   76.17    2.13
   1  12  -2   74.58    1.96
  -1  12   2   80.66    1.61
   1  12  -2   80.85    2.02
   0 -12   2    4.34    0.54
   0 -12   2    4.95    0.64
   0 -12  -2    4.43    0.66
   0 -12  -2    4.66    0.41
   0  12  -2    5.56    0.65
   0  12   2    4.45    0.65
   0  12   2    4.44    0.41
   0  12  -2    5.38    0.64
   0  12   2    5.01    0.54
   1 -12   2    0.19    0.39
  -1 -12  -2    0.14    0.50
   1 -12   2   -0.15    0.44
   1  12   2   -0.71    0.38
   1  12   2    0.10    0.34
   1  12   2    0.04    0.35
  -1  12  -2    0.17    0.44
   1  12   2    0.37    0.27
   1  12   2    0.00    0.24
   2 -12   2    4.84    0.32
  -2 -12  -2    5.09    0.67
   2 -12   2    6.22    0.66
   2 -12   2    4.92    0.32
   2 -12   2    4.94    0.76
   2  12   2    5.68    0.51
  -2  12  -2    4.99    0.60
   2  12   2    4.84    0.57
  -2  12  -2    5.85    0.75
   2  12   2    5.09    0.64
   2  12   2    5.32    0.59
   2  12   2    5.13    0.57
   3 -12   2    4.23    0.44
  -3 -12  -2    5.37    0.79
   3 -12   2    5.58    0.77
   3 -12   2    4.02    0.61
   3  12   2    5.20    0.57
  -3  12  -2    4.66    0.65
   3  12   2    4.65    0.59
   3  12   2    4.39    0.55
   3  12   2    5.41    0.70
  -3  12  -2    4.43    0.42
   4 -12   2    0.67    0.54
   4 -12   2    0.41    0.39
   4 -12   2    0.88    0.65
  -4  12  -2    1.41    0.38
  -4  12  -2    0.93    0.52
   4  12   2    1.40    0.70
   4  12   2    1.49    0.50
   4  12   2    1.72    0.59
   4  12   2    0.95    0.47
   5 -12   2    0.49    0.66
   5 -12   2   -0.19    0.42
   5  12   2   -0.01    0.45
   5  12   2    0.85    0.59
   5  12   2   -0.23    0.43
   5  12   2    0.22    0.41
   6 -12   2    1.14    0.53
  -6  12  -2    0.06    0.60
   6  12   2    1.41    0.56
   6  12   2    0.88    0.56
   6  12   2   -0.28    0.62
   6 -13  -2   -0.58    0.49
   6 -13  -2   -1.39    0.51
   6  13  -2   -0.04    0.75
   6  13  -2    0.10    0.51
   6  13  -2    0.16    0.38
  -6  13   2    0.30    0.49
   5 -13  -2   14.31    1.23
   5 -13  -2   12.84    0.88
   5 -13  -2   11.82    0.88
  -5  13   2   12.02    0.84
   5  13  -2   12.05    1.12
   5  13  -2   12.29    0.78
   5  13  -2   13.69    0.90
   5  13  -2   15.13    0.75
  -5  13   2   12.23    0.85
   4 -13  -2    8.92    0.68
   4 -13  -2   10.16    0.76
   4 -13  -2   11.07    1.08
   4  13  -2    9.21    0.73
  -4  13   2   10.14    0.70
  -4  13   2   11.59    0.73
   4  13  -2    9.31    0.67
   4  13  -2    9.67    0.70
   4  13  -2   10.21    0.70
   4  13  -2   10.38    1.06
   3 -13  -2    0.97    0.37
   3 -13  -2    1.40    0.37
   3 -13  -2    1.09    0.63
  -3 -13   2    1.59    0.53
  -3 -13   2    0.92    0.48
   3  13  -2    0.95    0.52
   3  13  -2    1.79    0.45
   3  13  -2    1.15    0.49
   3  13  -2    1.03    0.35
   3  13  -2    0.82    0.32
  -3  13   2    1.81    0.38
  -2 -13   2    3.41    0.56
   2 -13  -2    4.33    0.46
   2  13  -2    3.69    0.35
  -2  13   2    3.65    0.45
   2  13  -2    3.49    0.33
   2  13  -2    4.15    0.63
  -2  13   2    3.43    0.39
   2  13  -2    3.57    0.57
   1 -13  -2   71.63    2.13
   1 -13  -2   73.38    1.52
  -1 -13   2   72.88    1.96
  -1 -13   2   74.55    1.99
  -1  13   2   73.24    1.51
   1  13  -2   74.50    1.97
  -1  13   2   76.66    1.69
  -1  13   2   71.07    2.11
   1  13  -2   69.04    1.94
   0 -13  -2    2.50    0.43
   0 -13   2    2.88    0.66
   0 -13  -2    3.20    0.63
   0 -13   2    2.93    0.50
   0 -13  -2    2.82    0.33
   0  13  -2    3.15    0.56
   0  13   2    3.00    0.62
   0  13   2    2.26    0.32
   1 -13   2    1.95    0.61
  -1 -13  -2    2.09    0.57
   1 -13   2    2.33    0.52
   1  13   2    2.25    0.35
   1  13   2    1.95    0.33
   1  13   2    1.90    0.46
  -1  13  -2    2.39    0.60
   1  13   2    2.23    0.45
   1  13   2    2.19    0.54
  -1  13  -2    1.50    0.50
   2 -13   2    3.70    0.23
  -2 -13  -2    3.30    0.66
   2 -13   2    3.23    0.53
   2  13   2    2.34    0.49
   2  13   2    3.51    0.59
  -2  13  -2    3.96    0.80
   2  13   2    3.17    0.43
   2  13   2    3.85    0.46
   2  13   2    3.50    0.61
   3 -13   2    9.12    0.53
   3 -13   2   10.42    0.84
  -3 -13  -2   10.10    0.82
   3 -13   2    9.97    1.03
   3  13   2    9.21    0.75
   3  13   2    8.81    0.86
   3  13   2    9.88    0.87
   3  13   2   10.49    0.74
   3  13   2    9.00    0.82
   3  13   2    9.87    0.69
   4 -13   2   22.78    1.19
   4 -13   2   28.00    1.51
   4 -13   2   25.94    0.97
   4  13   2   25.11    1.12
  -4  13  -2   25.65    0.94
   4  13   2   24.86    1.15
   4  13   2   24.74    1.11
   4  13   2   26.13    1.23
  -4  13  -2   26.86    1.25
   4  13   2   27.12    1.36
   5 -13   2   40.54    1.37
   5 -13   2   42.25    1.91
   5  13   2   43.07    1.57
   5  13   2   41.06    1.55
   5  13   2   43.24    1.77
  -5  13  -2   41.04    1.62
   5  13   2   42.35    1.50
   6 -13   2   20.26    1.51
   6 -13   2   20.89    1.10
   6  13   2   18.88    1.15
   6  13   2   18.31    1.26
  -6  13  -2   19.37    1.26
   6 -14  -2   -1.53    0.52
   6 -14  -2    0.69    0.73
   6 -14  -2    0.12    0.52
   6  14  -2   -0.19    0.52
  -6  14   2    0.04    0.48
   6  14  -2    0.24    0.40
   6  14  -2    1.26    0.79
   5 -14  -2   15.37    0.92
   5 -14  -2   14.32    1.29
   5 -14  -2   11.71    0.85
  -5  14   2   13.99    0.89
  -5  14   2   15.35    1.03
   5  14  -2   14.64    0.85
   5  14  -2   14.41    0.84
   5  14  -2   14.90    0.94
   5  14  -2   15.31    0.80
   4 -14  -2    1.80    0.73
   4 -14  -2    1.13    0.40
   4 -14  -2    0.53    0.39
  -4  14   2    1.58    0.43
   4  14  -2    1.17    0.61
   4  14  -2    3.81    0.52
   4  14  -2    0.71    0.43
  -4  14   2    1.51    0.41
   4  14  -2    1.90    0.45
   4  14  -2    1.91    0.40
  -3 -14   2   18.45    0.98
   3 -14  -2   18.11    0.79
   3 -14  -2   18.40    0.80
   3 -14  -2   19.10    1.26
  -3  14   2   15.97    0.74
  -3  14   2   17.56    0.89
   3  14  -2   17.99    0.96
   3  14  -2   17.65    0.71
   2 -14  -2    2.55    0.34
  -2 -14   2    2.03    0.60
   2 -14  -2    2.31    0.40
   2 -14  -2    2.95    0.71
  -2  14   2    2.26    0.35
   2  14  -2    2.51    0.26
  -2  14   2    2.25    0.42
   2  14  -2    3.03    0.66
   2  14  -2    2.36    0.54
   2  14  -2    2.29    0.23
  -1 -14   2    2.41    0.63
   1 -14  -2    2.63    0.31
   1 -14  -2    2.48    0.41
  -1 -14   2    2.47    0.58
  -1  14   2    2.85    0.32
   1  14  -2    2.83    0.57
   1  14  -2    2.67    0.59
  -1  14   2    2.91    0.45
   0 -14   2   31.07    1.34
   0 -14  -2   30.38    1.05
   0 -14   2   30.78    1.22
   0 -14  -2   30.95    0.84
   0 -14  -2   30.61    1.39
   0  14  -2   30.60    1.32
   0  14   2   29.96    0.82
   0  14   2   31.20    1.06
   0  14   2   30.84    1.58
   0  14  -2   31.21    1.28
   1 -14   2    8.92    1.09
  -1 -14  -2   10.00    0.90
   1 -14   2    9.47    0.78
   1  14   2    8.83    0.82
   1  14   2    8.59    0.69
   1  14   2    8.52    0.52
  -1  14  -2    9.24    0.77
   1  14   2    7.79    0.52
   1  14   2    8.87    0.74
  -2 -14  -2   -0.08    0.52
   2 -14   2    0.02    0.55
   2 -14   2    0.07    0.42
  -2  14  -2    0.49    0.46
   2  14   2   -0.18    0.44
   2  14   2    0.49    0.41
   2  14   2    0.61    0.32
   2  14   2    0.41    0.34
   2  14   2    0.10    0.45
  -3 -14  -2    1.42    0.58
   3 -14   2    0.28    0.24
   3 -14   2    0.67    0.26
   3 -14   2    0.91    0.66
  -3  14  -2    0.91    0.47
   3  14   2    0.90    0.41
   3  14   2    0.96    0.49
   3  14   2    0.81    0.37
   3  14   2    0.28    0.40
   3  14   2    1.06    0.49
   4 -14   2   -0.14    0.34
   4 -14   2   -0.10    0.29
   4 -14   2    0.53    0.70
   4 -14   2   -0.38    0.46
   4  14   2    0.27    0.54
  -4  14  -2    0.22    0.49
   4  14   2    0.55    0.45
   4  14   2    0.95    0.54
   4  14   2    0.13    0.44
   4  14   2    0.72    0.42
   5 -14   2    0.57    0.48
   5 -14   2   -0.29    0.43
   5  14   2    0.53    0.59
   5  14   2   -0.11    0.52
  -5  14  -2    0.09    0.52
   5  14   2    0.15    0.51
   5 -15  -2    5.47    0.65
   5 -15  -2    4.51    0.62
   5 -15  -2    5.27    0.99
   5  15  -2    6.33    0.62
   5  15  -2    4.86    0.90
  -5  15   2    3.87    0.57
   5  15  -2    4.21    0.62
   5  15  -2    4.78    0.58
   5  15  -2    3.79    0.84
   4 -15  -2    5.18    0.59
   4 -15  -2    6.09    0.62
   4 -15  -2    6.56    0.99
   4  15  -2    4.91    0.60
   4  15  -2    5.40    0.77
   4  15  -2    5.12    0.54
  -4  15   2    4.81    0.54
   4  15  -2    5.84    0.56
   4  15  -2    6.23    0.91
  -4  15   2    4.60    0.55
   3 -15  -2   -0.02    0.32
   3 -15  -2    0.76    0.35
   3 -15  -2    0.57    0.68
  -3 -15   2    0.22    0.46
  -3  15   2    0.76    0.33
   3  15  -2    0.50    0.62
   3  15  -2    0.86    0.31
   3  15  -2    0.42    0.28
  -3  15   2    0.58    0.37
   2 -15  -2   16.02    0.76
  -2 -15   2   14.44    1.03
   2 -15  -2   13.99    1.15
  -2 -15   2   14.55    1.01
   2 -15  -2   14.77    0.62
   2  15  -2   13.89    0.98
  -2  15   2   14.44    0.61
   2  15  -2   15.38    1.38
  -1 -15   2    4.08    0.67
   1 -15  -2    2.66    0.71
   1 -15  -2    2.40    0.42
  -1 -15   2    3.20    0.64
   1 -15  -2    4.09    0.36
  -1  15   2    3.48    0.33
   1  15  -2    3.49    0.66
  -1  15   2    3.62    0.49
   1  15  -2    3.58    0.67
   0 -15  -2   28.76    1.40
   0 -15   2   25.87    1.52
   0 -15   2   26.35    1.20
   0 -15  -2   25.82    1.00
   0  15   2   27.82    1.06
   0  15   2   27.42    0.75
   0  15   2   27.30    0.75
   0  15  -2   28.06    1.26
   1 -15   2    8.77    0.96
  -1 -15  -2    7.47    1.02
   1 -15   2    7.73    0.71
   1  15   2    7.84    0.67
   1  15   2    8.05    0.50
   1  15   2    8.46    0.77
   1  15   2    7.03    0.48
   2 -15   2    2.87    0.76
   2 -15   2    3.20    0.67
   2  15   2    4.91    0.53
  -2  15  -2    3.45    0.65
   2  15   2    3.78    0.62
   2  15   2    3.91    0.44
   3 -15   2   10.91    0.87
   3 -15   2   11.28    1.15
   3 -15   2   10.34    0.44
   3 -15   2   10.42    0.44
   3  15   2   11.11    0.96
   3  15   2   10.60    0.71
   3  15   2   11.36    0.74
  -3  15  -2   10.27    0.87
   4 -15   2   27.49    0.90
   4 -15   2   24.00    1.55
   4 -15   2   26.70    1.00
   4  15   2   28.65    1.34
   4  15   2   24.20    1.10
   4  15   2   26.04    1.10
  -4  15  -2   26.53    1.29
   4  15   2   24.99    1.37
   5 -15   2   23.56    1.60
   5 -15   2   22.20    1.00
   5  15   2   23.14    1.23
   5  15   2   22.02    1.45
  -5  15  -2   26.27    1.33
   5  15   2   21.38    1.20
   5 -16  -2    9.77    0.76
   5 -16  -2   11.29    1.31
   5  16  -2    9.52    0.78
   5  16  -2   11.82    0.88
   4 -16  -2    1.23    0.39
   4 -16  -2    1.34    0.39
   4  16  -2    1.42    0.37
   4  16  -2    1.15    0.50
   4  16  -2    2.48    0.69
   4  16  -2    0.51    0.35
   4  16  -2    1.17    0.41
  -4  16   2    0.88    0.40
  -4  16   2    1.16    0.37
   3 -16  -2   10.41    1.15
   3 -16  -2    8.74    0.62
  -3 -16   2    9.40    0.85
  -3  16   2    9.49    0.68
   3  16  -2    7.58    0.47
  -3  16   2    7.99    0.54
   3  16  -2    7.59    0.76
   3  16  -2    9.84    0.95
   3  16  -2    8.99    0.48
   2 -16  -2    8.78    0.63
   2 -16  -2    9.92    1.10
  -2 -16   2    8.70    0.93
   2 -16  -2    8.30    0.47
  -2  16   2    8.55    0.66
   2  16  -2    9.65    1.12
   2  16  -2   10.08    0.98
  -2  16   2    8.74    0.48
   1 -16  -2    0.58    0.36
  -1 -16   2    0.46    0.47
   1 -16  -2    0.85    0.64
   1 -16  -2    0.64    0.20
   1  16  -2    0.80    0.60
  -1  16   2    0.50    0.39
  -1  16   2    0.46    0.21
   0 -16   2   24.42    1.31
   0 -16  -2   26.45    1.39
   0 -16  -2   24.48    0.99
   0 -16   2   24.27    1.16
   0  16   2   25.73    1.05
   0  16   2   24.14    0.67
   0  16   2   24.41    0.67
   0  16  -2   24.51    1.23
   1 -16   2    3.18    0.60
  -1 -16  -2    4.60    0.84
   1 -16   2    4.28    0.78
   1  16   2    4.65    0.57
  -1  16  -2    3.82    0.66
   1  16   2    3.58    0.60
   1  16   2    3.76    0.42
   1  16   2    3.46    0.38
   2 -16   2    0.23    0.65
   2 -16   2    0.62    0.49
  -2 -16  -2    1.39    0.60
   2  16   2    1.85    0.34
   2  16   2    1.21    0.51
  -2  16  -2    1.74    0.54
   2  16   2    1.77    0.51
   2  16   2    1.05    0.54
  -3 -16  -2    0.86    0.55
   3 -16   2    0.48    0.51
   3 -16   2    0.51    0.70
   3  16   2    0.69    0.40
  -3  16  -2    0.01    0.49
   3  16   2    1.35    0.39
   3  16   2    1.20    0.54
   4 -16   2   11.11    1.27
  -4  16  -2   14.11    1.03
   4  16   2   14.16    0.83
   4  16   2   13.61    0.88
   4  16   2   12.10    1.12
   4  16   2   14.28    1.07
   4 -17  -2    8.59    0.70
   4 -17  -2    8.60    1.20
   4  17  -2    8.45    0.62
   4  17  -2   11.38    1.23
   4  17  -2    9.00    0.85
  -4  17   2    9.57    0.70
   3 -17  -2    0.51    0.16
   3 -17  -2    1.36    0.36
  -3  17   2    1.07    0.39
   3  17  -2    1.06    0.20
   3  17  -2    0.52    0.63
   3  17  -2    0.48    0.20
   2 -17  -2    4.30    0.49
   2 -17  -2    5.17    0.96
  -2 -17   2    4.17    0.77
   2 -17  -2    3.73    0.29
  -2  17   2    5.39    0.36
  -2  17   2    5.81    0.60
   2  17  -2    4.65    0.80
   1 -17  -2    3.49    0.80
   1 -17  -2    5.27    0.57
  -1 -17   2    6.47    0.88
  -1  17   2    5.49    0.59
  -1  17   2    4.70    0.23
   0 -17   2    1.29    0.64
   0 -17  -2    2.01    0.69
   0 -17   2    2.59    0.58
   0  17   2    2.64    0.46
   0  17   2    1.71    0.51
   0  17  -2    2.90    0.69
   0  17   2    1.86    0.19
   1 -17   2   17.35    1.33
  -1 -17  -2   17.03    1.18
   1 -17   2   15.47    0.98
   1  17   2   16.06    0.57
   1  17   2   17.81    0.59
   1  17   2   17.53    1.21
   1  17   2   17.73    0.91
   2 -17   2   17.64    1.02
  -2 -17  -2   18.38    1.20
   2 -17   2   14.72    1.28
   2  17   2   15.93    1.04
   2  17   2   18.74    0.99
  -2  17  -2   17.80    1.07
   2  17   2   16.31    0.69
  -3 -17  -2   17.57    1.17
   3  17   2   19.69    0.86
   3  17   2   18.04    0.85
   3  17   2   19.29    1.20
  -3  17  -2   21.23    1.16
   4 -17   2   21.99    1.60
  -4  17  -2   24.15    1.26
   4  17   2   23.06    1.31
   4  17   2   23.38    1.07
   4  17   2   23.88    1.39
   3 -18  -2    1.34    0.79
   3 -18  -2    0.63    0.40
  -3 -18   2    2.10    0.60
  -3  18   2    2.55    0.44
   3  18  -2   -0.22    0.62
   2 -18  -2    0.29    0.36
  -2 -18   2    0.15    0.56
   2  18  -2   -0.63    0.52
  -2  18   2    0.81    0.37
   1 -18  -2    9.16    1.18
   1 -18  -2    7.81    0.65
  -1 -18   2    9.83    0.99
  -1  18   2    8.80    0.72
   1  18  -2    8.80    1.01
   0 -18   2    0.71    0.66
   0 -18  -2    1.06    0.69
   0  18   2    0.70    0.50
   0  18   2    1.17    0.40
  -1 -18  -2    5.82    0.92
   1 -18   2    7.86    1.02
  -1  18  -2    7.48    0.87
   1  18   2    6.82    0.70
   1  18   2    5.50    0.30
   1  18   2    6.58    0.75
  -2 -18  -2   -0.25    0.65
   2  18   2    0.49    0.28
  -2  18  -2    0.48    0.61
   3 -18   2    5.15    1.01
  -3 -18  -2    3.40    0.75
  -3  18  -2    3.68    0.66
   3  18   2    2.93    0.71
   3  18   2    3.24    0.47
  -2 -19   2    2.19    0.68
   2 -19  -2    0.10    0.75
   2  19  -2    1.12    0.74
  -2  19   2    2.71    0.45
  -1 -19   2    0.41    0.69
   1 -19  -2    0.95    0.73
   1 -19  -2    0.96    0.42
   1  19  -2    1.26    0.71
  -1  19   2    1.50    0.46
   0 -19  -2   13.81    1.28
   0 -19   2   12.19    1.28
   0  19  -2   14.17    1.13
   0  19   2   14.47    0.80
  -1 -19  -2   19.15    1.36
  -1  19  -2   18.04    1.14
   1  19   2   19.50    1.12
   1  19   2   17.38    0.95
  -8   0   3   -0.13    0.40
   8   0  -3   -0.74    0.58
   8   0  -3    0.10    0.49
   8   0  -3   -0.58    0.59
   7   0  -3   42.51    1.71
   7   0  -3   42.47    1.70
  -7   0   3   42.70    1.34
   7   0  -3   43.63    1.35
  -6   0   3    0.24    0.39
   6   0  -3   -0.49    0.46
   6   0  -3    0.23    0.45
   6   0  -3    0.40    0.40
   6   0  -3    0.02    0.51
   5   0  -3   22.10    1.02
   5   0  -3   22.05    0.81
   5   0  -3   23.65    1.06
  -5   0   3   21.50    0.82
  -5   0   3   24.30    1.02
  -4   0   3    0.06    0.32
  -4   0   3    0.03    0.25
   4   0  -3   -0.43    0.31
   4   0  -3   -0.19    0.31
   4   0  -3    0.07    0.24
   4   0  -3    0.30    0.35
   3   0  -3  386.60    6.50
   3   0  -3  376.32    6.22
  -3   0   3  375.75    6.51
  -3   0   3  384.43    6.23
   3   0  -3  383.34    6.48
   3   0  -3  381.33    6.46
   2   0  -3    0.02    0.25
  -2   0   3    0.09    0.15
   2   0  -3   -0.18    0.24
   2   0  -3    0.19    0.21
  -2   0   3    0.34    0.23
   0   0   3    0.38    0.12
   0   0   3   -0.02    0.09
   0   0  -3    0.25    0.19
   0   0  -3   -0.03    0.09
   0   0   3    0.22    0.21
   0   0  -3   -0.01    0.19
  -1   0  -3  155.00    2.70
  -1   0  -3  151.17    2.72
   1   0   3  152.06    2.68
   1   0   3  152.60    2.72
  -1   0  -3  156.86    2.73
   1   0   3  151.08    2.73
  -2   0  -3   -0.21    0.26
   2   0   3   -0.15    0.25
   2   0   3    0.04    0.25
   2   0   3   -0.11    0.23
   2   0   3   -0.13    0.25
  -2   0  -3    0.08    0.26
   3   0   3   24.04    0.93
   3   0   3   25.18    0.91
  -3   0  -3   22.83    0.86
   3   0   3   24.10    0.90
   3   0   3   22.48    0.86
  -3   0  -3   24.82    0.92
   4   0   3    0.58    0.39
  -4   0  -3   -0.56    0.31
   4   0   3   -0.17    0.31
   4   0   3    0.10    0.36
  -4   0  -3   -0.18    0.33
  -4   0  -3   -0.24    0.38
   4   0   3    0.30    0.37
   5   0   3   22.49    1.11
   5   0   3   20.53    1.11
  -5   0  -3   22.53    1.03
  -5   0  -3   25.59    1.22
  -5   0  -3   21.02    1.06
   5   0   3   21.60    1.06
   5   0   3   21.61    1.06
   6   0   3    0.36    0.53
   6   0   3   -0.37    0.47
  -6   0  -3    0.07    0.55
  -6   0  -3   -0.45    0.45
  -7   0  -3   10.99    1.12
   7   0   3   11.91    1.05
   7   0   3   12.02    1.11
   8   0   3   -0.68    0.64
   8   0   3    1.21    0.67
  -8   0  -3   -0.11    0.69
   8  -1  -3    0.28    0.67
   8  -1  -3    0.73    0.66
   8  -1  -3    1.72    0.55
  -8  -1   3   -0.39    0.37
   8   1  -3   -0.19    0.41
   8   1  -3    0.16    0.60
  -8   1   3    1.02    0.50
   8   1  -3    0.16    0.67
  -7  -1   3    1.38    0.42
   7  -1  -3   -0.04    0.42
   7  -1  -3    0.64    0.56
   7  -1  -3    0.57    0.60
   7   1  -3    1.06    0.63
   7   1  -3    1.10    0.61
  -7   1   3    0.57    0.45
   7   1  -3    0.71    0.39
   6  -1  -3   46.21    1.60
   6  -1  -3   40.65    1.33
   6  -1  -3   43.56    1.57
   6  -1  -3   39.09    1.49
  -6  -1   3   42.94    1.23
  -6   1   3   44.54    1.36
   6   1  -3   45.66    1.63
   6   1  -3   44.26    1.61
   6   1  -3   39.75    1.53
  -6   1   3   44.34    1.60
  -5  -1   3    6.26    0.49
   5  -1  -3    7.06    0.71
  -5  -1   3    6.38    0.69
   5  -1  -3    7.01    0.57
   5   1  -3    6.11    0.68
   5   1  -3    7.26    0.51
  -5   1   3    6.56    0.60
   5   1  -3    7.70    0.75
  -5   1   3    7.74    0.72
  -5   1   3    6.30    0.67
  -4  -1   3   32.22    0.83
   4  -1  -3   32.44    1.10
  -4  -1   3   31.83    1.08
   4  -1  -3   30.91    1.04
   4  -1  -3   31.38    0.92
   4   1  -3   31.75    1.11
  -4   1   3   32.71    1.08
   4   1  -3   34.29    1.10
   4   1  -3   31.98    0.83
   4   1  -3   30.94    1.08
  -4   1   3   31.69    0.92
  -4   1   3   31.35    1.07
  -3  -1   3  125.04    2.50
   3  -1  -3  123.61    2.48
   3  -1  -3  125.64    2.43
   3  -1  -3  121.86    2.41
   3  -1  -3  124.80    2.30
  -3  -1   3  127.64    2.17
   3   1  -3  125.64    2.49
  -3   1   3  125.28    2.44
  -3   1   3  122.64    2.46
   3   1  -3  122.69    2.16
  -3   1   3  123.72    2.29
   3   1  -3  124.52    2.47
  -2  -1   3   10.04    0.47
   2  -1  -3    9.08    0.49
   2  -1  -3   10.16    0.46
  -2  -1   3    9.36    0.46
  -2  -1   3    9.50    0.26
   2  -1  -3    9.06    0.41
   2  -1  -3    9.86    0.42
  -2   1   3    9.69    0.39
   2   1  -3   10.07    0.49
   2   1  -3    9.75    0.26
   2   1  -3    9.35    0.48
  -2   1   3    9.78    0.48
   0  -1  -3   84.58    1.55
   0  -1  -3   83.07    1.48
   0  -1   3   87.17    1.53
   0   1   3   84.13    1.56
   0   1  -3   85.89    1.57
   0   1  -3   85.72    1.50
   0   1   3   75.78    1.46
  -1  -1  -3    5.02    0.39
  -1  -1  -3    5.29    0.39
  -1  -1  -3    4.76    0.39
   1  -1   3    5.06    0.44
   1  -1   3    5.60    0.37
   1  -1   3    5.17    0.35
  -1   1  -3    5.67    0.42
  -1   1  -3    5.39    0.43
  -1   1  -3    5.37    0.36
   1   1   3    4.76    0.41
   1   1   3    5.61    0.34
   2  -1   3    5.33    0.43
   2  -1   3    5.43    0.41
   2  -1   3    5.30    0.46
  -2  -1  -3    5.55    0.43
   2  -1   3    6.31    0.49
  -2  -1  -3    5.64    0.47
  -2   1  -3    5.21    0.48
   2   1   3    6.10    0.44
   2   1   3    5.48    0.45
  -2   1  -3    5.48    0.45
   2   1   3    5.49    0.45
   2   1   3    5.89    0.45
  -3  -1  -3    6.00    0.52
   3  -1   3    5.64    0.64
   3  -1   3    7.25    0.68
   3  -1   3    4.81    0.54
   3  -1   3    5.89    0.46
  -3  -1  -3    4.46    0.50
  -3   1  -3    6.73    0.48
   3   1   3    4.10    0.49
  -3   1  -3    5.49    0.57
   3   1   3    4.85    0.56
   3   1   3    5.91    0.48
  -3   1  -3    5.56    0.54
   3   1   3    5.84    0.55
   4  -1   3   38.86    1.26
   4  -1   3   36.81    1.21
  -4  -1  -3   37.95    1.21
   4  -1   3   36.96    1.27
  -4  -1  -3   38.21    1.32
   4  -1   3   37.51    1.24
   4   1   3   34.52    1.19
   4   1   3   36.69    1.25
  -4   1  -3   36.47    1.21
   4   1   3   38.58    1.21
   4   1   3   37.40    1.22
  -4   1  -3   36.81    1.29
  -4   1  -3   36.87    1.21
   5  -1   3   24.26    1.18
   5  -1   3   25.78    1.19
  -5  -1  -3   25.98    1.24
   5  -1   3   24.92    1.14
  -5  -1  -3   24.92    1.06
   5  -1   3   24.88    1.13
  -5   1  -3   25.34    1.11
   5   1   3   27.43    1.19
   5   1   3   28.17    1.19
   5   1   3   25.83    1.15
  -5   1  -3   26.49    1.15
  -5   1  -3   25.53    1.23
   5   1   3   26.50    1.21
  -6  -1  -3   23.12    1.29
   6  -1   3   22.35    1.23
  -6  -1  -3   22.25    1.24
   6  -1   3   22.44    1.16
   6   1   3   22.89    1.25
   6   1   3   24.93    1.17
  -6   1  -3   22.26    1.11
  -6   1  -3   23.65    1.30
   7  -1   3    1.16    0.59
   7  -1   3    0.50    0.61
  -7  -1  -3    1.07    0.67
   7   1   3    0.75    0.61
  -7   1  -3    0.34    0.67
   8  -1   3    0.36    0.62
  -8  -1  -3    0.58    0.78
   8  -1   3    0.44    0.66
  -8   1  -3   -0.18    0.71
   8   1   3    1.05    0.70
   8   1   3    1.14    0.66
   8  -2  -3    1.31    0.74
   8  -2  -3    2.33    0.79
   8  -2  -3    1.79    0.58
  -8  -2   3    2.37    0.48
   8   2  -3    1.55    0.77
  -8   2   3    1.91    0.57
   8   2  -3    4.08    0.55
   8   2  -3    2.99    0.83
   7  -2  -3   29.70    1.39
   7  -2  -3   29.77    1.47
  -7  -2   3   29.51    1.03
  -7   2   3   30.45    1.21
   7   2  -3   30.90    1.48
   7   2  -3   30.09    1.48
   7   2  -3   30.73    1.06
   6  -2  -3    4.10    0.72
   6  -2  -3    3.26    0.60
   6  -2  -3    3.54    0.60
  -6   2   3    3.26    0.56
   6   2  -3    3.63    0.68
   6   2  -3    3.97    0.72
   6   2  -3    4.06    0.48
  -6   2   3    1.98    0.61
   6   2  -3    3.21    0.66
   5  -2  -3    3.82    0.55
  -5  -2   3    4.12    0.58
   5  -2  -3    3.87    0.52
  -5  -2   3    3.84    0.39
  -5   2   3    4.25    0.61
  -5   2   3    3.98    0.52
   5   2  -3    4.68    0.76
   5   2  -3    3.90    0.60
   5   2  -3    3.94    0.43
  -5   2   3    4.84    0.66
  -4  -2   3   17.00    0.79
   4  -2  -3   18.12    0.80
  -4  -2   3   15.69    0.53
   4  -2  -3   16.86    0.72
   4  -2  -3   15.58    0.77
   4   2  -3   16.28    0.81
   4   2  -3   16.16    0.83
  -4   2   3   18.41    0.83
  -4   2   3   16.41    0.72
   4   2  -3   15.97    0.81
  -4   2   3   16.83    0.80
   4   2  -3   16.63    0.54
   3  -2  -3   81.57    1.70
   3  -2  -3   83.73    1.83
  -3  -2   3   82.66    1.47
   3  -2  -3   84.13    1.76
  -3  -2   3   81.79    1.97
   3   2  -3   83.81    1.86
   3   2  -3   86.60    1.83
  -3   2   3   84.53    1.83
  -3   2   3   81.52    1.70
   3   2  -3   80.83    1.63
   3   2  -3   83.87    1.88
  -3   2   3   83.82    1.77
   2  -2  -3   13.05    0.52
  -2  -2   3   13.37    0.52
   2  -2  -3   12.92    0.56
   2  -2  -3   13.28    0.47
  -2  -2   3   13.18    0.54
   2   2  -3   13.35    0.52
  -2   2   3   13.42    0.55
  -2   2   3   13.15    0.48
   2   2  -3   13.22    0.58
  -2   2   3   13.67    0.52
   0  -2  -3    4.64    0.41
   0  -2   3    5.02    0.30
   0  -2  -3    4.62    0.26
   0  -2   3    4.92    0.38
   0  -2   3    5.40    0.38
   0  -2  -3    4.59    0.37
   0   2   3    4.65    0.38
   0   2  -3    5.05    0.35
   0   2   3    4.95    0.35
   0   2   3    4.60    0.26
   0   2  -3    5.68    0.45
   1  -2   3  248.75    4.18
  -1  -2  -3  248.53    4.26
   1  -2   3  250.83    4.18
  -1  -2  -3  250.03    4.23
   1  -2   3  254.52    4.30
  -1  -2  -3  247.06    4.27
   1  -2   3  246.07    4.29
  -1   2  -3  250.05    4.30
   1   2   3  251.86    4.23
  -1   2  -3  248.30    4.18
   1   2   3  264.97    4.31
  -1   2  -3  259.50    4.32
   1   2   3  250.37    4.26
   2  -2   3   59.16    1.33
   2  -2   3   60.61    1.32
  -2  -2  -3   57.26    1.34
  -2  -2  -3   58.27    1.39
   2  -2   3   61.28    1.43
   2  -2   3   59.29    1.41
   2   2   3   59.64    1.39
  -2   2  -3   59.46    1.41
   2   2   3   59.90    1.38
  -2   2  -3   59.26    1.41
   2   2   3   60.82    1.37
   2   2   3   59.87    1.37
  -3   2  -3  939.12   15.76
   3   2   3 1000.00   15.86
   4  -2   3   13.99    0.80
   4  -2   3   13.11    0.81
  -4  -2  -3   13.95    0.72
   4  -2   3   15.20    0.86
  -4  -2  -3   15.40    0.89
   4   2   3   14.69    0.76
  -4   2  -3   13.56    0.85
   4   2   3   15.22    0.77
   4   2   3   16.45    0.85
  -4   2  -3   15.02    0.78
   4   2   3   13.64    0.82
  -4   2  -3   14.43    0.85
   5  -2   3    3.08    0.73
  -5  -2  -3    1.59    0.60
   5  -2   3    2.89    0.60
  -5  -2  -3    1.84    0.47
   5  -2   3    1.68    0.57
   5   2   3    2.82    0.61
   5   2   3    2.42    0.54
  -5   2  -3    1.86    0.55
  -5   2  -3    3.58    0.59
  -5   2  -3    1.90    0.60
   5   2   3    2.06    0.59
  -6  -2  -3    0.97    0.59
   6  -2   3    0.94    0.56
   6  -2   3    0.62    0.60
  -6   2  -3    1.20    0.62
   6   2   3    0.57    0.54
  -6   2  -3    0.60    0.49
   6   2   3    0.36    0.47
   7  -2   3   48.37    1.87
  -7  -2  -3   44.48    1.91
   7  -2   3   46.12    1.80
   7   2   3   45.84    1.73
  -7   2  -3   48.91    1.95
   7   2   3   47.96    1.88
   8  -2   3   -0.21    0.59
   8  -2   3    0.20    0.68
  -8  -2  -3    0.31    0.74
   8   2   3   -0.35    0.67
   8   2   3   -0.37    0.56
  -8   2  -3    0.53    0.84
   8  -3  -3    4.56    0.90
   8  -3  -3    3.89    0.87
  -8  -3   3    4.08    0.50
   8   3  -3    4.98    0.98
   8   3  -3    4.49    0.53
   8   3  -3    3.89    0.91
   7  -3  -3    9.64    1.01
   7  -3  -3   10.71    0.97
  -7  -3   3    9.39    0.61
   7  -3  -3   10.10    0.86
  -7   3   3    9.45    0.95
   7   3  -3    8.88    0.95
   7   3  -3    8.48    0.97
  -7   3   3    8.61    0.94
   6  -3  -3   26.28    1.14
  -6  -3   3   26.14    0.88
   6  -3  -3   25.70    1.18
   6   3  -3   27.61    1.31
   6   3  -3   34.50    1.65
  -6   3   3   27.01    1.11
  -6   3   3   26.97    1.30
   6   3  -3   26.09    0.88
   5  -3  -3   18.11    1.19
  -5  -3   3   19.32    0.66
   5  -3  -3   19.34    0.91
  -5  -3   3   19.53    0.97
   5  -3  -3   17.86    0.90
   5   3  -3   19.66    1.06
  -5   3   3   19.98    0.93
   5   3  -3   19.86    1.04
  -5   3   3   21.11    1.02
   5   3  -3   20.49    0.68
  -5   3   3   19.46    0.97
   4  -3  -3    0.04    0.31
   4  -3  -3    0.09    0.34
  -4  -3   3    0.29    0.18
   4  -3  -3    0.00    0.30
  -4  -3   3    0.02    0.31
   4   3  -3    0.11    0.39
  -4   3   3    0.35    0.34
  -4   3   3    0.42    0.64
   4   3  -3    0.13    0.34
   4   3  -3   -0.17    0.34
  -4   3   3    0.72    0.35
   4   3  -3    0.05    0.18
   3  -3  -3   10.73    0.56
   3  -3  -3   11.52    0.59
  -3  -3   3   10.58    0.68
   3  -3  -3   12.12    0.65
   3   3  -3   11.47    0.61
  -3   3   3   11.52    0.58
  -3   3   3   10.80    0.61
   3   3  -3   11.33    0.32
   3   3  -3   10.96    0.33
   3   3  -3   10.78    0.66
   3   3  -3   11.76    1.17
  -3   3   3   11.18    0.62
  -2  -3   3   78.74    1.56
   2  -3  -3   77.29    1.61
   2  -3  -3   77.67    1.46
   2  -3  -3   79.00    1.62
  -2  -3   3   76.65    1.67
   2   3  -3   77.18    1.68
  -2   3   3   77.29    1.60
  -2   3   3   79.17    1.48
   2   3  -3   75.80    1.55
  -2   3   3   78.69    1.61
   1  -3   3   13.34    0.45
  -1  -3  -3   12.34    0.52
  -1  -3  -3   13.44    0.52
   1  -3   3   13.22    0.59
   1  -3   3   13.22    0.44
   1  -3   3   13.60    0.56
  -1   3  -3   13.53    0.58
   1   3   3   13.16    0.54
  -1   3  -3   13.30    0.58
   1   3   3   12.81    0.54
   1   3   3   12.17    0.46
   1   3   3   12.80    0.50
   2  -3   3    7.80    0.55
  -2  -3  -3    7.84    0.53
   2  -3   3    8.34    0.54
  -2  -3  -3    7.31    0.48
   2  -3   3    8.10    0.48
   2  -3   3    8.06    0.50
   2   3   3    8.28    0.50
  -2   3  -3    9.05    0.57
   2   3   3    7.42    0.49
   2   3   3    7.80    0.51
  -2   3  -3    8.50    0.58
   2   3   3    7.23    0.50
  -3  -3  -3    1.72    0.39
   3  -3   3    1.89    0.43
  -3  -3  -3    2.38    0.46
   3  -3   3    2.67    0.72
   3  -3   3    2.96    0.49
   3   3   3    2.02    0.43
   3   3   3    3.08    0.43
   3   3   3    2.93    0.45
   3   3   3    2.26    0.43
  -3   3  -3    2.76    0.43
  -3   3  -3    2.87    0.47
  -3   3  -3    3.44    0.48
  -4  -3  -3    4.78    0.53
  -4  -3  -3    4.21    0.62
   4  -3   3    3.98    0.57
   4  -3   3    3.91    0.59
   4  -3   3    4.34    0.58
  -4   3  -3    4.49    0.63
   4   3   3    4.41    0.55
   4   3   3    3.99    0.51
  -4   3  -3    4.12    0.58
   4   3   3    4.39    0.59
  -4   3  -3    3.93    0.51
   4   3   3    2.61    0.47
   5  -3   3   14.34    0.95
   5  -3   3   12.17    0.93
   5  -3   3   12.55    0.93
  -5  -3  -3   13.96    1.02
  -5  -3  -3   13.50    0.81
   5   3   3   13.40    0.91
  -5   3  -3   12.08    0.88
  -5   3  -3   14.20    0.92
  -5   3  -3   12.21    0.94
   5   3   3   13.40    0.95
   5   3   3   13.14    0.89
   5   3   3   15.91    0.99
   6  -3   3   23.35    1.24
  -6  -3  -3   24.92    1.25
  -6  -3  -3   23.35    1.33
   6  -3   3   23.79    1.23
  -6   3  -3   23.16    1.28
   6   3   3   23.28    1.25
  -6   3  -3   25.62    1.25
   6   3   3   24.37    1.13
  -7  -3  -3    0.86    0.50
   7  -3   3    0.63    0.66
   7  -3   3    0.27    0.58
  -7  -3  -3    1.01    0.67
   7   3   3    0.29    0.58
   7   3   3    0.51    0.57
  -7   3  -3    0.38    0.62
   8  -3   3   -0.29    0.76
  -8  -3  -3   -0.54    0.72
   8  -3   3    0.41    0.65
   8   3   3    0.42    0.60
   8   3   3    0.39    0.77
  -8   3  -3    2.16    0.78
   8   3   3    0.01    0.62
   8  -4  -3   -0.68    0.65
   8  -4  -3    0.18    0.56
   8  -4  -3   -0.92    0.62
   8   4  -3    0.60    0.78
   8   4  -3    1.01    0.36
   8   4  -3    0.23    0.33
   7  -4  -3    7.04    0.90
   7  -4  -3    7.53    0.84
   7   4  -3    6.28    0.87
   7   4  -3    6.77    0.56
   7   4  -3    5.97    0.90
  -7   4   3    6.03    0.83
   6  -4  -3    3.47    0.65
   6  -4  -3    2.71    0.79
   6  -4  -3    3.40    0.61
   6   4  -3    4.15    0.47
  -6   4   3    2.67    0.62
   6   4  -3    3.37    0.68
  -6   4   3    2.68    0.62
   6   4  -3    3.02    0.39
   6   4  -3    3.42    0.86
   5  -4  -3   34.37    1.23
  -5  -4   3   30.63    1.19
   5  -4  -3   30.61    1.27
   5  -4  -3   30.70    1.17
   5   4  -3   31.09    1.31
   5   4  -3   31.69    0.83
   5   4  -3   32.07    0.84
  -5   4   3   33.75    1.23
  -5   4   3   31.00    1.24
   5   4  -3   34.32    1.56
  -5   4   3   31.37    1.16
   4  -4  -3    3.12    0.46
   4  -4  -3    2.68    0.48
   4  -4  -3    2.75    0.42
  -4  -4   3    3.07    0.45
  -4   4   3    3.04    0.49
  -4   4   3    2.88    0.46
   4   4  -3    3.60    0.53
   4   4  -3    3.14    0.27
   4   4  -3    2.97    0.51
  -4   4   3    3.57    0.53
   4   4  -3    2.63    0.52
   4   4  -3    2.78    0.28
  -3  -4   3  128.86    2.75
   3  -4  -3  132.84    2.49
   3  -4  -3  131.65    2.62
   3  -4  -3  136.07    2.68
   3   4  -3  134.21    2.73
   3   4  -3  130.18    2.69
  -3   4   3  132.97    2.83
  -3   4   3  129.93    2.60
   3   4  -3  132.11    2.57
  -3   4   3  132.51    2.49
   3   4  -3  129.54    2.19
   3   4  -3  132.13    2.20
   2  -4  -3    6.13    0.49
   2  -4  -3    7.75    0.47
  -2  -4   3    6.48    0.25
  -2  -4   3    6.76    0.39
  -2  -4   3    7.05    0.51
   2  -4  -3    6.47    0.34
   2   4  -3    6.22    0.52
  -2   4   3    6.60    0.44
  -2   4   3    6.40    0.34
   2   4  -3    6.89    0.42
   2   4  -3    6.41    0.24
  -2   4   3    7.06    0.49
   1  -4  -3   42.37    1.04
   1  -4  -3   40.84    0.95
  -1  -4   3   40.39    0.82
  -1  -4   3   39.84    1.03
  -1  -4   3   40.32    0.85
   1   4  -3   41.04    0.86
  -1   4   3   40.72    0.95
  -1   4   3   39.53    1.02
   1   4  -3   40.65    1.04
   1   4  -3   40.44    0.82
   0  -4  -3   18.54    0.67
   0  -4   3   20.05    0.63
   0  -4  -3   19.39    0.59
   0  -4   3   19.54    0.42
   0  -4   3   19.08    0.65
   0   4  -3   19.05    0.41
   0   4   3   19.23    0.59
   0   4  -3   20.47    0.69
   0   4   3   19.16    0.46
   0   4   3   19.30    0.67
   0   4   3   19.65    0.46
   0   4  -3   19.95    0.62
  -1  -4  -3    3.46    0.32
  -1  -4  -3    4.02    0.41
  -1  -4  -3    4.35    0.36
  -1   4  -3    4.29    0.43
   1   4   3    3.37    0.30
   1   4   3    3.75    0.33
   1   4   3    3.65    0.38
  -1   4  -3    4.72    0.44
   2  -4   3    1.00    0.40
   2  -4   3    1.31    0.29
   2  -4   3    1.44    0.28
  -2  -4  -3    1.05    0.34
  -2   4  -3    1.39    0.36
   2   4   3    0.88    0.31
   2   4   3    1.30    0.31
   2   4   3    0.92    0.35
   2   4   3    1.12    0.32
   2   4   3    1.48    0.33
  -2   4  -3    1.14    0.26
  -2   4  -3    1.58    0.40
  -3  -4  -3  186.67    3.56
   3  -4   3  191.93    3.79
  -3  -4  -3  194.86    3.70
   3  -4   3  193.24    3.73
   3  -4   3  187.43    3.67
  -3   4  -3  186.87    3.53
   3   4   3  191.95    3.64
   3   4   3  193.47    3.65
  -3   4  -3  188.90    3.71
  -3   4  -3  196.09    3.71
   3   4   3  192.42    3.59
   3   4   3  191.25    3.68
   4  -4   3   21.93    0.95
   4  -4   3   22.90    1.06
  -4  -4  -3   21.76    0.92
   4  -4   3   22.39    1.01
  -4  -4  -3   22.44    1.06
  -4   4  -3   22.26    0.96
   4   4   3   23.79    1.03
   4   4   3   21.26    0.96
  -4   4  -3   21.69    1.02
   4   4   3   23.04    0.95
   4   4   3   20.98    1.00
  -4   4  -3   23.53    1.05
  -5  -4  -3    4.51    0.61
  -5  -4  -3    4.75    0.77
   5  -4   3    4.67    0.78
   5  -4   3    5.08    0.70
   5  -4   3    5.09    0.68
  -5   4  -3    5.03    0.73
   5   4   3    6.58    0.78
   5   4   3    5.66    0.68
  -5   4  -3    5.44    0.69
   5   4   3    3.94    0.64
  -5   4  -3    4.95    0.73
   5   4   3    4.79    0.71
   6  -4   3    4.92    0.77
  -6  -4  -3    4.08    0.81
  -6  -4  -3    3.71    0.62
   6   4   3    3.98    0.63
   6   4   3    4.40    0.75
  -6   4  -3    4.55    0.77
  -7  -4  -3   36.91    1.44
   7  -4   3   39.21    1.69
   7  -4   3   37.35    1.64
  -7  -4  -3   41.20    1.84
   7   4   3   41.25    1.76
  -7   4  -3   36.17    1.71
   7   4   3   38.52    1.53
   8  -4   3   -0.33    0.69
   8  -4   3    0.24    0.64
   8   4   3    0.42    0.72
  -8   4  -3   -0.82    0.64
   8   4   3   -0.02    0.70
   8   4   3   -0.80    0.53
   8  -5  -3    2.88    0.95
   8  -5  -3    1.92    0.65
   8  -5  -3    2.69    0.81
   8   5  -3    2.74    0.51
  -8   5   3    2.43    0.80
   8   5  -3    3.36    0.88
   7  -5  -3    1.09    0.65
   7  -5  -3   -0.26    0.50
   7   5  -3    0.27    0.63
  -7   5   3    0.16    0.58
   7   5  -3    0.24    0.29
   7   5  -3    0.11    0.55
   7   5  -3    0.09    0.45
   6  -5  -3  123.68    3.26
   6  -5  -3  129.94    3.01
   6  -5  -3  132.77    4.29
   6   5  -3  141.02    3.54
   6   5  -3  135.22    3.27
  -6   5   3  134.33    3.05
   6   5  -3  127.85    2.45
   6   5  -3  124.65    2.43
   5  -5  -3    3.31    0.62
  -5  -5   3    2.42    0.51
   5  -5  -3    3.17    0.49
   5  -5  -3    1.87    0.55
  -5   5   3    1.62    0.55
   5   5  -3    1.88    0.60
  -5   5   3    3.05    0.55
   5   5  -3    1.85    0.55
   5   5  -3    2.94    0.31
  -5   5   3    2.04    0.64
   5   5  -3    2.59    0.32
   4  -5  -3    1.20    0.40
   4  -5  -3    1.35    0.36
  -4  -5   3    1.58    0.39
   4  -5  -3    1.62    0.43
  -4   5   3    1.79    0.43
  -4   5   3    0.96    0.38
  -4   5   3    1.96    0.40
   4   5  -3    2.16    0.50
   4   5  -3    2.07    0.47
   4   5  -3    1.52    0.23
   4   5  -3    1.68    0.21
   4   5  -3    1.63    0.40
  -3  -5   3    7.54    0.61
   3  -5  -3    7.72    0.94
   3  -5  -3    7.51    0.49
  -3  -5   3    7.97    0.64
   3  -5  -3    8.88    0.74
   3   5  -3    8.14    0.63
  -3   5   3    7.98    0.54
   3   5  -3    7.88    0.36
  -3   5   3    7.46    0.47
   3   5  -3    7.66    0.51
  -3   5   3    8.87    0.65
   3   5  -3    7.82    0.31
   3   5  -3    8.63    0.67
  -2  -5   3  326.18    5.38
  -2  -5   3  332.45    5.77
   2  -5  -3  335.77    5.63
   2  -5  -3  330.17    5.40
  -2  -5   3  333.94    5.52
   2  -5  -3  334.23    5.75
   2   5  -3  334.24    5.78
  -2   5   3  333.54    5.41
   2   5  -3  332.16    5.38
  -2   5   3  323.38    5.60
   2   5  -3  334.41    5.52
  -1  -5   3    2.58    0.36
   1  -5  -3    2.28    0.30
  -1  -5   3    2.01    0.22
   1  -5  -3    2.25    0.11
  -1  -5   3    2.38    0.28
   1  -5  -3    1.93    0.37
   1   5  -3    2.36    0.28
   1   5  -3    2.90    0.38
   1   5  -3    2.56    0.25
  -1   5   3    2.43    0.30
  -1   5   3    2.03    0.35
  -1   5   3    2.27    0.14
   0  -5   3   57.79    1.34
   0  -5  -3   58.73    1.38
   0  -5   3   60.00    1.32
   0  -5  -3   60.02    1.26
   0   5  -3   59.22    1.31
   0   5   3   60.18    1.11
   0   5   3   60.59    1.26
   0   5   3   60.67    1.38
   0   5  -3   60.01    1.37
  -1  -5  -3   12.93    0.62
   1  -5   3   13.01    0.66
   1  -5   3   12.95    0.41
   1  -5   3   13.10    0.41
  -1  -5  -3   13.71    0.55
   1  -5   3   13.35    0.62
   1   5   3   13.54    0.53
  -1   5  -3   13.73    0.63
  -1   5  -3   13.44    0.60
   1   5   3   13.16    0.53
   1   5   3   12.86    0.60
   1   5   3   13.61    0.53
   2  -5   3  150.38    2.70
   2  -5   3  145.81    2.89
   2  -5   3  145.01    3.20
  -2  -5  -3  148.87    2.86
   2  -5   3  146.79    2.69
   2   5   3  149.59    2.86
  -2   5  -3  152.92    2.93
  -2   5  -3  149.13    2.96
   2   5   3  151.03    2.84
  -2   5  -3  147.77    2.69
   2   5   3  144.84    3.06
   2   5   3  148.87    2.89
   3  -5   3    5.36    0.54
   3  -5   3    5.58    0.62
   3  -5   3    4.81    0.55
  -3  -5  -3    5.53    0.58
   3   5   3    5.03    0.53
   3   5   3    4.91    0.48
  -3   5  -3    4.31    0.53
  -3   5  -3    4.94    0.49
   3   5   3    4.48    0.49
   3   5   3    4.06    0.50
  -3   5  -3    4.61    0.51
  -4  -5  -3    0.58    0.45
   4  -5   3    0.38    0.36
   4  -5   3    0.41    0.46
   4  -5   3    0.33    0.48
   4   5   3   -0.19    0.34
   4   5   3    0.34    0.39
   4   5   3    0.23    0.41
  -4   5  -3   -0.04    0.32
  -4   5  -3    0.31    0.45
   4   5   3   -0.07    0.35
  -4   5  -3    0.45    0.42
   4   5   3    0.64    0.38
  -5  -5  -3   24.79    1.25
  -5  -5  -3   22.82    1.03
   5  -5   3   22.12    1.21
   5  -5   3   22.37    1.28
   5  -5   3   23.15    1.11
   5   5   3   23.16    1.17
  -5   5  -3   23.09    1.18
   5   5   3   24.98    1.20
  -5   5  -3   22.18    1.22
   5   5   3   25.51    1.07
   5   5   3   22.03    1.11
   5   5   3   23.70    1.01
  -5   5  -3   22.91    1.18
  -6  -5  -3    4.68    0.83
   6  -5   3    4.49    0.77
   6  -5   3    5.21    0.87
  -6  -5  -3    4.49    0.63
   6   5   3    4.05    0.64
   6   5   3    3.20    0.68
   6   5   3    3.53    0.70
  -6   5  -3    4.68    0.75
   7  -5   3    0.40    0.58
   7  -5   3   -0.27    0.56
   7   5   3    1.36    0.52
   7   5   3    0.13    0.54
   7   5   3   -0.04    0.60
   7   5   3    0.66    0.61
  -7   5  -3   -0.15    0.62
   8  -5   3    0.33    0.67
   8  -5   3    0.15    0.66
   8   5   3    0.98    0.74
   8   5   3    0.30    0.59
   8   5   3    0.91    0.68
   7  -6  -3   12.77    1.08
   7  -6  -3   14.46    1.14
   7   6  -3   14.27    1.11
   7   6  -3   13.98    0.62
   7   6  -3   13.39    1.20
   7   6  -3   12.66    0.59
  -7   6   3   14.18    1.11
   6  -6  -3    6.95    0.81
   6  -6  -3    4.96    0.77
   6   6  -3    4.54    0.44
   6   6  -3    5.16    0.84
  -6   6   3    4.95    0.78
   6   6  -3    3.86    0.45
  -6   6   3    4.69    0.69
   5  -6  -3   23.10    1.34
  -5  -6   3   21.94    1.01
   5  -6  -3   20.99    1.13
   5  -6  -3   22.30    0.96
   5   6  -3   24.28    1.22
   5   6  -3   22.11    0.66
   5   6  -3   20.85    1.10
   5   6  -3   22.52    1.15
  -5   6   3   22.99    1.03
  -5   6   3   22.34    1.14
   5   6  -3   24.22    0.69
   4  -6  -3    2.18    0.46
  -4  -6   3    1.36    0.36
   4  -6  -3    1.29    0.36
   4  -6  -3    1.52    0.47
  -4   6   3    0.90    0.34
   4   6  -3    1.44    0.49
  -4   6   3    1.63    0.41
   4   6  -3    1.80    0.24
   4   6  -3    0.58    0.43
   4   6  -3    1.27    0.22
   4   6  -3    1.44    0.39
  -4   6   3    2.19    0.51
   3  -6  -3  287.64    4.94
   3  -6  -3  293.33    5.27
   3  -6  -3  294.02    5.39
  -3  -6   3  282.94    5.28
  -3  -6   3  292.24    5.27
  -3   6   3  292.35    4.95
   3   6  -3  287.68    4.77
   3   6  -3  283.47    4.76
  -3   6   3  288.29    5.25
  -3   6   3  289.16    5.11
   3   6  -3  296.27    5.07
   3   6  -3  296.72    5.33
  -2  -6   3   27.22    0.71
   2  -6  -3   28.14    0.68
   2  -6  -3   28.08    0.86
  -2  -6   3   27.32    0.76
  -2  -6   3   27.26    0.97
   2   6  -3   28.21    0.76
  -2   6   3   28.61    0.96
  -2   6   3   27.33    0.68
   2   6  -3   27.21    0.71
  -2   6   3   27.77    0.86
  -1  -6   3  287.91    4.58
  -1  -6   3  283.95    5.00
   1  -6  -3  281.32    4.54
   1  -6  -3  279.91    5.00
  -1  -6   3  286.48    4.79
   1  -6  -3  283.52    4.79
   1   6  -3  285.22    4.98
  -1   6   3  281.83    4.78
   1   6  -3  281.46    4.78
  -1   6   3  284.29    5.04
  -1   6   3  283.29    4.54
   0  -6  -3  188.70    3.52
   0  -6   3  191.95    3.47
   0  -6  -3  186.43    3.32
   0  -6   3  192.69    3.45
   0   6  -3  193.44    3.49
   0   6   3  192.71    3.18
   0   6   3  185.07    3.73
   0   6   3  187.95    3.31
   0   6  -3  191.97    3.43
   0   6   3  190.12    3.18
   1  -6   3   36.29    0.76
   1  -6   3   35.26    0.75
   1  -6   3   36.44    1.05
  -1  -6  -3   36.55    1.07
  -1  -6  -3   35.87    0.97
   1  -6   3   35.86    1.10
   1   6   3   36.42    0.93
   1   6   3   36.11    0.93
   1   6   3   34.90    0.94
  -1   6  -3   36.05    1.09
  -1   6  -3   35.91    1.10
   2  -6   3  141.13    2.85
   2  -6   3  143.28    2.62
   2  -6   3  150.82    2.98
   2  -6   3  141.18    2.61
   2   6   3  147.10    2.80
  -2   6  -3  142.93    2.61
  -2   6  -3  147.71    3.13
   2   6   3  142.22    2.77
   2   6   3  143.30    2.84
   2   6   3  148.35    3.06
  -2   6  -3  142.17    2.94
   2   6   3  144.30    2.82
   2   6   3  144.26    2.84
   3  -6   3  193.42    3.83
   3  -6   3  205.57    3.68
  -3  -6  -3  200.45    3.87
   3  -6   3  199.51    3.95
   3   6   3  201.32    3.80
   3   6   3  200.42    3.80
   3   6   3  201.82    3.87
  -3   6  -3  198.45    3.65
   3   6   3  192.10    3.74
   3   6   3  199.67    3.78
   3   6   3  203.98    3.88
  -3   6  -3  199.83    3.86
  -3   6  -3  195.04    3.92
   4  -6   3   23.19    0.99
  -4  -6  -3   21.99    1.28
   4  -6   3   21.61    1.27
   4  -6   3   22.48    1.05
  -4   6  -3   22.15    0.91
   4   6   3   22.33    1.27
   4   6   3   23.41    0.97
   4   6   3   22.84    0.98
   4   6   3   23.07    1.00
   4   6   3   21.65    1.06
  -4   6  -3   21.87    1.05
   4   6   3   21.92    1.01
  -4   6  -3   22.61    1.06
   5  -6   3   49.23    1.73
   5  -6   3   47.17    1.54
  -5  -6  -3   48.39    1.73
   5  -6   3   47.11    1.64
   5   6   3   46.55    1.50
   5   6   3   45.22    1.68
   5   6   3   45.21    1.56
  -5   6  -3   43.16    1.67
   5   6   3   47.84    1.63
  -5   6  -3   44.75    1.66
   5   6   3   47.30    1.71
  -5   6  -3   46.69    1.65
   5   6   3   45.97    1.47
   6  -6   3   -1.04    0.55
   6  -6   3   -1.43    0.47
   6   6   3   -0.47    0.46
  -6   6  -3    0.22    0.55
   6   6   3    1.01    0.56
   6   6   3    0.32    0.58
   7  -6   3    9.53    1.09
   7  -6   3    9.22    1.02
   7   6   3   10.94    1.10
   7   6   3    8.67    0.91
  -7   6  -3   10.65    1.10
   7   6   3   10.87    0.88
   7   6   3    9.98    1.15
   8  -7  -3    3.79    0.82
   8   7  -3    1.78    0.84
   8   7  -3    2.55    0.79
  -8   7   3    2.75    0.75
   7  -7  -3    7.34    0.89
   7  -7  -3    6.17    0.86
   7   7  -3    6.65    0.45
   7   7  -3    6.26    0.87
   7   7  -3    7.63    0.99
  -7   7   3    7.27    0.89
   7   7  -3    6.66    0.46
   6  -7  -3   60.09    1.96
   6  -7  -3   59.84    1.96
   6   7  -3   58.95    1.28
   6   7  -3   60.19    2.07
  -6   7   3   58.11    2.14
  -6   7   3   61.52    1.82
   6   7  -3   55.10    1.28
  -5  -7   3   17.46    0.94
   5  -7  -3   19.37    1.03
   5  -7  -3   18.01    0.91
   5  -7  -3   16.79    1.04
   5   7  -3   17.70    1.02
   5   7  -3   17.27    0.59
   5   7  -3   17.39    0.61
  -5   7   3   19.04    0.95
   5   7  -3   18.05    1.13
  -5   7   3   18.25    1.12
   5   7  -3   16.38    1.04
  -5   7   3   18.33    1.22
   4  -7  -3   -0.12    0.43
   4  -7  -3    0.72    0.33
   4  -7  -3    0.68    0.40
  -4  -7   3    0.03    0.31
  -4   7   3    0.27    0.40
   4   7  -3    0.31    0.21
   4   7  -3    0.38    0.22
   4   7  -3    0.15    0.43
   4   7  -3    0.87    0.55
  -4   7   3    0.75    0.35
   4   7  -3    0.22    0.33
  -4   7   3    0.22    0.34
  -3  -7   3   31.91    1.08
   3  -7  -3   33.40    0.91
   3  -7  -3   32.18    1.07
  -3  -7   3   34.18    1.19
   3  -7  -3   32.75    1.18
  -3   7   3   31.70    1.03
  -3   7   3   33.19    0.91
   3   7  -3   33.97    1.18
   3   7  -3   33.15    0.98
  -3   7   3   32.55    1.16
   3   7  -3   32.00    0.81
   3   7  -3   33.00    0.82
   2  -7  -3    1.01    0.40
   2  -7  -3    1.05    0.31
  -2  -7   3    0.80    0.25
   2  -7  -3    1.02    0.22
  -2  -7   3    0.27    0.34
  -2  -7   3    0.48    0.22
   2   7  -3    0.70    0.22
   2   7  -3    0.86    0.38
  -2   7   3    0.57    0.20
  -2   7   3    0.89    0.30
  -2   7   3    1.16    0.41
   2   7  -3    0.36    0.24
   1  -7  -3   27.49    0.60
   1  -7  -3   27.40    1.01
   1  -7  -3   28.45    0.80
  -1  -7   3   25.99    0.91
  -1  -7   3   27.43    0.84
  -1   7   3   27.44    0.98
   1   7  -3   27.23    0.60
  -1   7   3   27.03    0.78
   1   7  -3   27.17    0.95
   1   7  -3   25.52    0.82
   0  -7   3    5.72    0.57
   0  -7  -3    5.58    0.65
   0   7  -3    5.34    0.55
   0   7   3    5.42    0.35
   0   7   3    4.71    0.53
   0   7  -3    6.24    0.59
   0   7   3    5.70    0.41
   0   7   3    5.28    0.33
   1  -7   3   86.07    2.21
   1  -7   3   88.33    1.95
   1  -7   3   87.82    1.54
  -1  -7  -3   85.30    1.97
  -1  -7  -3   88.61    1.81
   1   7   3   89.69    1.79
  -1   7  -3   86.71    1.98
   1   7   3   89.15    1.79
  -1   7  -3   89.30    1.95
   1   7   3   86.97    1.94
   1   7   3   85.23    1.79
   2  -7   3   12.01    0.72
   2  -7   3   10.73    0.65
   2  -7   3   11.14    0.49
  -2  -7  -3   11.68    0.75
   2  -7   3   11.13    0.50
   2   7   3   11.07    0.64
   2   7   3   10.47    0.62
  -2   7  -3   12.51    0.69
   2   7   3   10.62    0.68
   2   7   3   12.06    0.64
   2   7   3   11.20    0.61
   2   7   3   12.47    0.63
  -2   7  -3    9.78    0.72
   3  -7   3   19.77    1.00
   3  -7   3   19.29    0.76
   3  -7   3   19.29    0.94
   3   7   3   18.30    0.82
   3   7   3   21.15    0.96
  -3   7  -3   20.02    0.99
  -3   7  -3   19.50    0.91
   3   7   3   17.73    0.80
   3   7   3   17.56    0.86
  -3   7  -3   18.62    0.74
   3   7   3   18.79    0.91
   3   7   3   19.39    0.88
   4  -7   3   45.75    1.51
   4  -7   3   47.81    1.38
   4  -7   3   46.13    1.60
   4   7   3   43.98    1.56
   4   7   3   46.27    1.43
   4   7   3   46.10    1.41
  -4   7  -3   44.53    1.58
  -4   7  -3   46.12    1.37
  -4   7  -3   47.34    1.53
   4   7   3   47.24    1.55
   4   7   3   47.39    1.49
   5  -7   3   15.65    1.02
   5  -7   3   16.01    0.95
   5  -7   3   17.39    1.37
   5   7   3   15.25    0.96
   5   7   3   15.72    0.96
   5   7   3   17.26    0.95
  -5   7  -3   15.55    1.14
   5   7   3   16.09    1.02
  -5   7  -3   16.96    1.13
   6  -7   3    8.12    0.86
   6  -7   3    6.91    1.00
   6   7   3    8.14    0.87
   6   7   3    6.51    0.84
   6   7   3    6.87    0.79
   6   7   3    6.90    0.94
  -6   7  -3    8.08    0.92
   7  -7   3    0.09    0.59
   7  -7   3    0.57    0.79
   7   7   3    1.83    0.59
   7   7   3    0.39    0.53
  -7   7  -3    0.29    0.66
   7   7   3    0.71    0.63
   7   7   3    0.18    0.70
   8  -8  -3    2.33    0.79
   8  -8  -3    1.02    0.75
   8   8  -3    0.68    0.90
  -8   8   3    1.68    0.71
   8   8  -3    0.37    0.65
   7  -8  -3   14.26    1.23
   7  -8  -3   14.86    1.22
   7   8  -3   12.91    0.52
  -7   8   3   13.00    0.97
   7   8  -3   14.28    1.25
   7   8  -3   13.10    0.54
   7   8  -3   13.06    1.09
   6  -8  -3   12.85    1.01
   6  -8  -3   13.11    1.04
  -6   8   3   13.28    0.94
   6   8  -3   12.84    0.55
   6   8  -3   11.82    0.56
   6   8  -3   12.78    1.14
   6   8  -3   12.33    0.96
  -5  -8   3    1.61    0.60
   5  -8  -3    2.09    0.61
   5  -8  -3    1.75    0.49
   5  -8  -3    2.20    0.63
  -5   8   3    1.92    0.60
  -5   8   3    2.36    0.51
   5   8  -3    2.17    0.32
  -5   8   3    0.85    0.47
   5   8  -3    2.13    0.30
   5   8  -3    1.61    0.49
   4  -8  -3    2.74    0.44
   4  -8  -3    2.65    0.49
   4  -8  -3    4.50    0.79
  -4  -8   3    4.23    0.52
  -4   8   3    3.76    0.51
  -4   8   3    3.24    0.64
   4   8  -3    3.97    0.38
   4   8  -3    3.66    0.48
   4   8  -3    3.35    0.69
  -4   8   3    3.75    0.47
   4   8  -3    3.08    0.62
   4   8  -3    3.57    0.37
  -3  -8   3   94.98    1.88
   3  -8  -3   95.21    2.08
   3  -8  -3   95.88    1.91
  -3  -8   3   99.92    2.18
  -3  -8   3   96.22    2.29
   3  -8  -3   98.00    2.33
   3   8  -3   93.77    1.86
  -3   8   3   94.65    2.06
   3   8  -3   97.15    2.32
  -3   8   3   97.95    1.92
  -3   8   3   92.06    2.28
   3   8  -3   96.45    2.00
   2  -8  -3   36.44    1.21
  -2  -8   3   36.64    0.88
  -2  -8   3   36.75    1.18
   2  -8  -3   34.63    0.82
  -2  -8   3   35.09    0.96
   2  -8  -3   36.82    1.01
   2   8  -3   36.01    1.19
  -2   8   3   35.29    0.83
   2   8  -3   34.78    0.87
  -2   8   3   37.36    1.21
  -2   8   3   36.90    1.01
   2   8  -3   34.70    0.96
   1  -8  -3  194.17    3.42
  -1  -8   3  191.05    3.53
   1  -8  -3  191.76    3.23
  -1  -8   3  189.82    3.64
   1  -8  -3  194.80    3.75
  -1   8   3  196.24    3.42
  -1   8   3  192.97    3.24
   1   8  -3  195.56    3.12
   1   8  -3  192.42    3.52
   1   8  -3  192.17    3.12
  -1   8   3  190.56    3.73
   1   8  -3  196.75    3.72
   0  -8  -3   20.69    0.89
   0  -8   3   22.00    0.85
   0  -8  -3   20.09    0.68
   0  -8   3   21.28    0.82
   0   8   3   21.05    0.62
   0   8  -3   21.33    0.83
   0   8   3   20.46    0.87
   0   8   3   22.92    0.63
   0   8  -3   21.61    0.86
   0   8   3   20.77    0.69
   1  -8   3   33.29    0.67
   1  -8   3   33.54    0.66
   1  -8   3   33.99    1.08
   1  -8   3   32.73    1.13
  -1  -8  -3   34.77    0.96
  -1  -8  -3   34.56    1.12
   1   8   3   34.29    0.95
   1   8   3   32.89    0.93
   1   8   3   33.22    1.09
  -1   8  -3   32.26    1.12
   1   8   3   35.63    0.96
   2  -8   3    3.55    0.33
  -2  -8  -3    3.32    0.49
   2  -8   3    3.91    0.49
   2  -8   3    3.48    0.36
   2  -8   3    2.94    0.55
   2   8   3    4.50    0.46
   2   8   3    3.74    0.48
  -2   8  -3    3.44    0.56
   2   8   3    4.28    0.52
  -2   8  -3    3.62    0.50
   3  -8   3  135.43    2.63
   3  -8   3  135.19    2.90
  -3   8  -3  130.85    3.01
   3   8   3  133.69    2.83
   3   8   3  133.78    2.79
   3   8   3  131.36    2.77
  -3   8  -3  135.78    2.62
  -3   8  -3  141.02    2.93
   3   8   3  137.03    2.90
   3   8   3  130.68    2.80
   3   8   3  133.91    2.87
   4  -8   3    6.79    0.67
   4  -8   3    7.21    0.76
   4  -8   3    8.58    0.92
   4   8   3    8.51    0.93
  -4   8  -3    8.14    0.63
   4   8   3    7.21    0.82
   4   8   3    7.65    0.70
   4   8   3    7.51    0.66
  -4   8  -3    7.58    0.86
   4   8   3    7.73    0.74
   5  -8   3   34.36    1.34
   5  -8   3   31.99    1.38
   5  -8   3   35.35    1.55
   5   8   3   35.15    1.30
   5   8   3   32.64    1.78
  -5   8  -3   32.48    1.46
   5   8   3   34.74    1.43
  -5   8  -3   35.31    1.43
   5   8   3   33.23    1.30
   6  -8   3    7.06    0.92
   6  -8   3    6.43    0.81
   6   8   3    6.74    0.75
  -6   8  -3    7.61    0.95
   6   8   3    6.61    0.95
   6   8   3    6.78    0.91
   6   8   3    5.64    0.74
   7  -8   3   36.02    1.84
   7  -8   3   33.03    1.61
  -7   8  -3   31.80    1.60
   7   8   3   31.93    1.41
   7   8   3   34.25    1.66
   7  -9  -3    0.16    0.59
   7  -9  -3    0.25    0.64
   7   9  -3    0.10    0.22
   7   9  -3    0.33    0.56
   7   9  -3    1.03    0.72
   7   9  -3    0.40    0.22
  -7   9   3   -0.25    0.52
   6  -9  -3   15.06    1.10
   6  -9  -3   15.08    1.14
   6   9  -3   15.12    0.58
  -6   9   3   13.89    0.96
   6   9  -3   16.89    1.25
   6   9  -3   13.49    0.60
   6   9  -3   15.81    1.09
   5  -9  -3    0.23    0.56
   5  -9  -3    0.93    0.43
   5  -9  -3   -0.13    0.51
  -5   9   3    0.16    0.40
   5   9  -3    0.14    0.27
   5   9  -3    0.72    0.60
   5   9  -3    0.96    0.28
   5   9  -3    0.51    0.45
  -5   9   3   -0.34    0.47
   4  -9  -3    3.28    0.46
  -4  -9   3    2.28    0.47
   4  -9  -3    2.49    0.62
   4  -9  -3    2.95    0.51
  -4   9   3    2.81    0.63
  -4   9   3    3.44    0.47
   4   9  -3    3.60    0.42
   4   9  -3    3.30    0.36
   4   9  -3    3.29    0.62
   4   9  -3    4.31    0.69
   4   9  -3    3.75    0.54
  -4   9   3    3.34    0.55
  -3  -9   3    5.31    0.49
   3  -9  -3    4.39    0.45
   3  -9  -3    5.11    0.51
  -3  -9   3    6.37    0.69
  -3  -9   3    4.87    0.54
  -3   9   3    5.56    0.68
   3   9  -3    4.96    0.44
  -3   9   3    5.00    0.44
   3   9  -3    5.96    0.69
  -3   9   3    5.53    0.56
   3   9  -3    5.35    0.49
   2  -9  -3   14.33    0.64
   2  -9  -3   14.02    0.86
  -2  -9   3   13.41    0.64
  -2  -9   3   14.29    0.80
   2  -9  -3   13.85    0.50
   2   9  -3   15.47    0.83
  -2   9   3   13.72    0.74
  -2   9   3   13.95    0.50
   2   9  -3   14.40    0.52
   2   9  -3   13.02    0.51
  -2   9   3   13.98    0.83
   2   9  -3   13.94    0.64
   1  -9  -3   27.64    0.81
   1  -9  -3   27.53    1.08
   1  -9  -3   26.78    0.68
  -1  -9   3   26.31    0.94
  -1  -9   3   26.14    0.97
   1   9  -3   26.35    1.03
   1   9  -3   26.02    0.89
  -1   9   3   26.43    0.78
   1   9  -3   26.70    0.47
  -1   9   3   26.31    1.04
  -1   9   3   26.12    0.68
   0  -9  -3    0.27    0.39
   0  -9  -3    0.29    0.24
   0  -9   3    0.29    0.34
   0  -9   3    0.24    0.35
   0  -9  -3   -0.25    0.20
   0   9  -3    0.31    0.37
   0   9   3    0.04    0.22
   0   9   3    0.24    0.35
   0   9  -3    0.50    0.35
   0   9   3    0.14    0.21
   1  -9   3   18.03    0.79
   1  -9   3   17.42    0.35
   1  -9   3   17.17    0.35
  -1  -9  -3   17.01    0.67
   1  -9   3   17.42    0.88
  -1  -9  -3   16.36    0.84
   1   9   3   18.28    0.69
   1   9   3   17.30    0.84
   1   9   3   16.84    0.68
  -1   9  -3   17.76    0.82
   1   9   3   17.46    0.69
  -1   9  -3   18.85    0.88
   2  -9   3    1.04    0.24
   2  -9   3    1.91    0.51
  -2  -9  -3    1.40    0.42
   2  -9   3    1.85    0.42
   2  -9   3    1.44    0.26
   2   9   3    0.66    0.36
   2   9   3    1.04    0.38
  -2   9  -3    1.63    0.46
   2   9   3    1.15    0.31
  -2   9  -3    1.30    0.49
   2   9   3    1.53    0.32
   2   9   3    1.12    0.34
   3  -9   3   16.80    0.89
   3  -9   3   16.91    1.05
   3  -9   3   16.80    0.73
   3   9   3   15.96    0.88
   3   9   3   16.42    0.86
  -3   9  -3   17.94    0.71
   3   9   3   16.33    0.93
   3   9   3   17.34    0.87
   3   9   3   15.75    0.86
   3   9   3   17.15    0.81
  -3   9  -3   15.88    0.88
  -3   9  -3   15.03    0.99
   4  -9   3   42.26    1.50
   4  -9   3   43.23    1.66
   4  -9   3   44.46    1.33
  -4   9  -3   43.00    1.91
   4   9   3   40.81    1.50
  -4   9  -3   42.66    1.29
   4   9   3   41.27    1.41
  -4   9  -3   42.28    1.53
   4   9   3   42.28    1.40
   4   9   3   42.90    1.40
   4   9   3   43.22    1.55
   5  -9   3    5.08    0.63
   5  -9   3    4.95    0.82
   5  -9   3    4.84    0.91
  -5   9  -3    4.71    0.74
  -5   9  -3    4.77    0.72
   5   9   3    5.95    0.69
   5   9   3    4.41    0.80
   6  -9   3    1.14    0.73
   6  -9   3    1.63    0.56
  -6   9  -3    1.70    0.64
   6   9   3    1.00    0.53
   6   9   3    1.64    0.67
   6   9   3    1.66    0.52
   6   9   3    1.04    0.56
   7  -9   3    0.54    0.66
   7   9   3    2.65    0.88
  -7   9  -3    1.29    0.72
   7   9   3    2.21    0.82
   7 -10  -3   24.14    1.56
   7  10  -3   23.05    1.55
   7  10  -3   20.66    0.61
  -7  10   3   23.05    1.24
   7  10  -3   21.86    0.61
   7  10  -3   20.36    1.23
   6 -10  -3    7.06    0.88
   6 -10  -3    7.22    0.93
   6 -10  -3    9.00    0.90
   6  10  -3    7.30    1.00
   6  10  -3    7.74    0.82
   6  10  -3    7.91    0.46
   6  10  -3    5.81    0.48
  -6  10   3    7.74    0.79
   5 -10  -3   10.86    0.90
   5 -10  -3   10.48    0.79
   5 -10  -3    9.88    1.00
   5  10  -3    9.46    0.57
   5  10  -3    9.30    0.75
   5  10  -3    9.97    1.00
  -5  10   3    9.81    0.83
   5  10  -3   10.88    0.55
  -5  10   3   10.39    0.74
   4 -10  -3   18.42    0.82
   4 -10  -3   16.54    0.93
   4 -10  -3   17.16    1.11
   4  10  -3   18.15    0.83
   4  10  -3   18.58    0.71
  -4  10   3   19.14    1.11
   4  10  -3   17.16    0.71
   4  10  -3   17.59    1.11
  -4  10   3   16.94    0.85
   4  10  -3   18.66    0.87
   4  10  -3   16.85    1.06
   3 -10  -3  191.40    3.42
  -3 -10   3  189.12    3.50
   3 -10  -3  199.07    4.06
   3 -10  -3  194.15    3.62
  -3 -10   3  181.56    3.88
   3  10  -3  191.80    4.00
  -3  10   3  188.57    3.58
   3  10  -3  197.72    3.69
   3  10  -3  178.89    3.67
   3  10  -3  191.27    3.48
  -3  10   3  184.52    3.96
  -3  10   3  189.18    3.41
  -2 -10   3  135.45    2.93
   2 -10  -3  134.15    2.44
  -2 -10   3  133.54    2.70
   2 -10  -3  138.46    2.63
   2 -10  -3  130.99    3.33
   2  10  -3  136.77    2.41
   2  10  -3  131.96    2.67
   2  10  -3  135.83    2.94
   2  10  -3  137.38    2.42
  -2  10   3  137.19    2.45
  -2  10   3  131.61    3.00
  -1 -10   3  237.12    4.33
   1 -10  -3  232.07    3.95
  -1 -10   3  225.48    4.38
   1 -10  -3  236.50    4.09
   1 -10  -3  237.53    4.55
  -1  10   3  229.74    4.51
   1  10  -3  239.43    4.44
  -1  10   3  234.37    3.97
  -1  10   3  231.09    4.07
   1  10  -3  229.51    4.30
   0 -10  -3   12.37    0.54
   0 -10   3   11.78    0.70
   0 -10  -3   12.48    0.57
   0 -10  -3   11.78    0.80
   0 -10   3   12.36    0.75
   0  10  -3   12.73    0.79
   0  10   3   12.14    0.56
   0  10   3   12.91    0.54
   0  10  -3   11.41    0.71
   0  10   3   13.00    0.80
   1 -10   3    6.26    0.56
   1 -10   3    7.97    0.72
  -1 -10  -3    7.78    0.68
  -1 -10  -3    6.74    0.52
   1  10   3    6.33    0.62
  -1  10  -3    6.40    0.67
  -1  10  -3    6.44    0.62
   1  10   3    7.22    0.57
   1  10   3    7.14    0.52
  -2 -10  -3    3.57    0.55
   2 -10   3    3.41    0.50
   2 -10   3    3.81    0.33
   2 -10   3    3.83    0.75
   2 -10   3    3.34    0.33
   2  10   3    3.01    0.47
  -2  10  -3    3.16    0.60
   2  10   3    4.28    0.48
   2  10   3    3.71    0.56
   2  10   3    2.86    0.45
   2  10   3    3.31    0.44
  -2  10  -3    4.10    0.55
   3 -10   3  100.90    2.45
   3 -10   3  106.37    2.68
   3 -10   3  103.87    2.11
   3  10   3  104.61    2.43
   3  10   3  105.97    2.36
   3  10   3  101.03    2.42
   3  10   3  104.14    2.43
   3  10   3  102.56    2.31
  -3  10  -3  103.04    2.45
  -3  10  -3   99.86    2.61
   3  10   3  102.27    2.46
   4 -10   3    8.20    0.94
   4 -10   3    6.18    0.64
   4 -10   3    7.80    0.93
   4  10   3    7.15    0.77
   4  10   3    6.37    0.76
   4  10   3    7.36    0.82
   4  10   3    7.11    0.66
  -4  10  -3    7.29    0.65
   4  10   3    7.02    0.77
   4  10   3    7.24    0.77
  -4  10  -3    8.08    0.87
   5 -10   3    0.41    0.62
   5 -10   3    0.39    0.46
   5 -10   3    0.22    0.46
   5  10   3    0.20    0.47
   5  10   3   -0.83    0.57
  -5  10  -3    0.48    0.48
   5  10   3   -0.26    0.45
   6 -10   3    0.31    0.68
   6 -10   3   -0.88    0.44
   6  10   3    0.30    0.50
   6  10   3   -0.05    0.50
   6  10   3   -0.18    0.60
  -6  10  -3   -0.50    0.48
   6  10   3    0.43    0.42
   7 -10   3    8.52    1.20
   7 -10   3    6.54    0.92
  -7  10  -3    9.61    1.07
   7  10   3    7.41    0.85
   7  10   3    9.18    1.20
   7 -11  -3    0.62    0.69
   7 -11  -3    1.89    0.79
   7  11  -3    2.69    0.82
   7  11  -3    1.56    0.69
   7  11  -3    1.67    0.39
  -7  11   3    1.99    0.60
   6 -11  -3   41.87    1.67
   6 -11  -3   42.72    1.63
   6 -11  -3   41.92    1.81
   6  11  -3   43.13    1.86
   6  11  -3   40.63    1.52
   6  11  -3   40.49    1.07
   6  11  -3   38.63    1.01
  -6  11   3   41.83    1.48
   5 -11  -3   33.08    1.33
   5 -11  -3   34.30    1.63
   5 -11  -3   29.57    1.16
  -5  11   3   31.34    1.16
   5  11  -3   35.07    1.64
   5  11  -3   31.03    1.23
   5  11  -3   31.43    1.37
   5  11  -3   30.90    0.96
  -5  11   3   31.36    1.23
   5  11  -3   31.17    1.29
   4 -11  -3    1.24    0.39
   4 -11  -3    0.78    0.45
   4 -11  -3    1.78    0.65
  -4  11   3    1.35    0.43
   4  11  -3    1.69    0.41
   4  11  -3    1.35    0.41
   4  11  -3    0.99    0.38
   4  11  -3    1.22    0.36
   4  11  -3    1.06    0.66
   3 -11  -3    2.05    0.64
   3 -11  -3    1.48    0.42
   3 -11  -3    1.86    0.36
  -3 -11   3    1.89    0.53
   3  11  -3    1.68    0.39
   3  11  -3    2.12    0.37
   3  11  -3    2.34    0.58
  -3  11   3    2.30    0.36
  -3  11   3    1.58    0.57
  -3  11   3    2.07    0.42
  -2 -11   3   16.84    0.93
   2 -11  -3   16.98    0.62
  -2 -11   3   17.53    0.84
   2 -11  -3   17.40    0.74
   2 -11  -3   15.91    1.03
  -2  11   3   16.28    1.00
  -2  11   3   17.96    0.62
  -2  11   3   16.74    0.73
   2  11  -3   17.34    0.55
   2  11  -3   17.42    0.56
   2  11  -3   16.94    0.95
   2  11  -3   16.38    0.81
  -1 -11   3  173.10    3.52
  -1 -11   3  169.93    3.44
   1 -11  -3  171.52    3.07
   1 -11  -3  174.86    3.17
  -1  11   3  180.79    3.71
  -1  11   3  175.05    3.09
  -1  11   3  172.34    3.15
   1  11  -3  169.68    3.43
   1  11  -3  176.16    3.55
   0 -11  -3    6.88    0.48
   0 -11   3    7.83    0.70
   0 -11  -3    7.53    0.49
   0 -11   3    7.16    0.63
   0 -11  -3    7.50    0.75
   0  11   3    6.53    0.48
   0  11  -3    8.96    0.76
   0  11   3    8.24    0.52
   0  11   3    7.65    0.71
   0  11  -3    7.90    0.69
   1 -11   3    2.05    0.47
  -1 -11  -3    2.04    0.53
   1 -11   3    2.39    0.57
  -1 -11  -3    2.34    0.38
  -1  11  -3    2.52    0.53
   1  11   3    2.84    0.44
  -1  11  -3    3.02    0.58
   1  11   3    2.22    0.50
   1  11   3    2.30    0.41
   1  11   3    1.90    0.37
   2 -11   3   52.48    1.08
   2 -11   3   52.65    1.09
   2 -11   3   51.12    1.73
   2 -11   3   51.45    1.55
  -2 -11  -3   52.02    1.60
   2  11   3   52.05    1.59
   2  11   3   52.91    1.40
  -2  11  -3   52.58    1.59
   2  11   3   52.66    1.39
   2  11   3   54.11    1.51
  -2  11  -3   53.36    1.72
   2  11   3   52.38    1.49
   3 -11   3    8.81    0.83
   3 -11   3    8.17    0.55
   3 -11   3    7.86    0.89
  -3  11  -3    9.01    0.84
   3  11   3    8.13    0.77
   3  11   3    8.45    0.72
   3  11   3    9.13    0.98
   3  11   3    7.77    0.91
   3  11   3    7.05    0.76
   3  11   3    7.54    0.67
   4 -11   3   12.12    0.74
   4 -11   3   12.85    1.10
   4 -11   3   12.76    1.01
   4 -11   3   13.13    0.76
   4  11   3   13.09    0.93
   4  11   3   12.88    0.90
   4  11   3   15.28    1.03
   4  11   3   12.69    0.82
   4  11   3   13.04    0.96
   4  11   3   13.72    1.02
  -4  11  -3   12.34    0.97
   5 -11   3    4.58    0.88
   5 -11   3    3.17    0.59
   5  11   3    2.74    0.62
  -5  11  -3    4.56    0.78
   5  11   3    3.05    0.66
   5  11   3    3.57    0.77
   5  11   3    3.49    0.58
   6 -11   3    1.44    0.82
   6 -11   3   -0.52    0.45
   6  11   3    1.34    0.58
   6  11   3    0.69    0.49
   6  11   3    1.70    0.76
  -6  11  -3    0.48    0.60
   6  11   3    0.26    0.52
   6 -12  -3    1.52    0.72
   6 -12  -3    0.71    0.55
   6  12  -3    0.20    0.31
   6  12  -3    0.38    0.49
  -6  12   3    0.46    0.49
   6  12  -3    0.50    0.65
   5 -12  -3   12.12    0.82
   5 -12  -3   12.82    0.92
   5 -12  -3   14.21    1.19
   5  12  -3   12.90    0.66
  -5  12   3   11.76    0.80
   5  12  -3   13.10    0.86
  -5  12   3   12.82    0.87
   5  12  -3   12.41    0.82
   5  12  -3   12.94    1.12
   4 -12  -3    4.15    0.58
   4 -12  -3    3.26    0.47
   4 -12  -3    4.60    0.80
   4  12  -3    3.60    0.46
   4  12  -3    3.42    0.50
   4  12  -3    4.52    0.76
   4  12  -3    3.71    0.49
  -4  12   3    3.24    0.52
   4  12  -3    3.68    0.47
  -3 -12   3   76.15    2.19
   3 -12  -3   77.87    1.68
  -3 -12   3   78.08    1.88
   3 -12  -3   79.81    1.86
   3  12  -3   81.36    1.71
  -3  12   3   78.76    1.69
   3  12  -3   78.29    2.21
  -3  12   3   76.90    1.82
   3  12  -3   72.32    1.83
   2 -12  -3   32.49    1.40
  -2 -12   3   32.29    1.28
  -2 -12   3   33.35    1.18
   2 -12  -3   32.06    0.90
   2 -12  -3   34.42    1.00
   2  12  -3   32.21    0.76
  -2  12   3   31.39    1.36
  -2  12   3   32.57    0.90
   2  12  -3   34.05    1.34
   2  12  -3   31.37    0.75
  -2  12   3   32.73    1.00
   2  12  -3   31.32    1.14
  -1 -12   3  110.13    2.58
   1 -12  -3  111.40    2.17
   1 -12  -3  116.69    2.79
  -1 -12   3  111.54    2.56
   1 -12  -3  112.17    2.22
   1  12  -3  115.67    2.63
  -1  12   3  111.47    2.74
  -1  12   3  111.04    2.21
   1  12  -3  114.00    2.57
  -1  12   3  113.21    2.18
   0 -12  -3    4.27    0.68
   0 -12  -3    4.10    0.46
   0 -12  -3    4.01    0.41
   0 -12   3    5.40    0.62
   0 -12   3    4.15    0.67
   0  12   3    4.33    0.50
   0  12  -3    4.53    0.66
   0  12  -3    4.54    0.61
   0  12   3    4.04    0.42
  -1 -12  -3    0.28    0.52
  -1 -12  -3   -0.11    0.30
   1 -12   3   -0.67    0.45
   1 -12   3   -0.34    0.39
   1  12   3    0.33    0.29
  -1  12  -3    0.64    0.49
   1  12   3   -0.10    0.33
   1  12   3    0.05    0.33
   1  12   3   -0.22    0.47
  -1  12  -3    0.61    0.57
   2 -12   3    6.91    0.32
   2 -12   3    6.63    0.31
   2 -12   3    8.32    0.89
   2 -12   3    6.83    0.67
  -2 -12  -3    6.92    0.78
  -2  12  -3    5.65    0.79
   2  12   3    6.38    0.61
  -2  12  -3    6.91    0.79
   2  12   3    6.48    0.67
   2  12   3    7.24    0.60
   2  12   3    7.50    0.59
   2  12   3    7.67    0.86
   3 -12   3   65.72    1.93
   3 -12   3   68.29    1.51
   3 -12   3   68.43    1.52
   3 -12   3   69.30    2.18
   3  12   3   66.88    1.78
   3  12   3   67.39    1.78
   3  12   3   69.63    1.93
   3  12   3   69.83    1.96
   3  12   3   67.53    2.18
  -3  12  -3   70.43    1.97
   4 -12   3    1.57    0.43
   4 -12   3    1.64    0.41
   4 -12   3    1.89    0.71
  -4  12  -3    1.77    0.59
   4  12   3    1.54    0.53
   4  12   3    1.25    0.49
   4  12   3    1.98    0.47
   4  12   3    1.59    0.53
   4  12   3    1.56    0.70
   5 -12   3   -0.36    0.40
   5 -12   3    0.17    0.67
   5  12   3   -0.03    0.50
  -5  12  -3    0.50    0.57
   5  12   3    0.08    0.47
   5  12   3   -0.67    0.55
   5  12   3    0.12    0.41
   6 -12   3   -0.28    0.67
   6 -12   3   -0.50    0.47
   6  12   3    0.06    0.58
  -6  12  -3   -0.07    0.57
   6  12   3    0.04    0.60
   6  12   3   -0.85    0.69
   6 -13  -3   13.11    1.01
   6 -13  -3   14.85    1.06
   6  13  -3   13.74    2.20
  -6  13   3   14.19    0.93
   6  13  -3   16.69    1.02
   6  13  -3   14.18    1.00
   5 -13  -3    2.71    0.77
   5 -13  -3    2.63    0.57
   5 -13  -3    2.21    0.49
  -5  13   3    2.09    0.52
   5  13  -3    1.85    0.50
   5  13  -3    2.72    0.51
   5  13  -3    2.74    0.41
   5  13  -3    2.93    0.78
  -5  13   3    2.39    0.49
   5  13  -3    2.56    0.44
   4 -13  -3    6.81    0.93
   4 -13  -3    6.86    0.69
   4 -13  -3    5.46    0.57
   4  13  -3    6.21    0.59
  -4  13   3    5.69    0.60
   4  13  -3    6.35    0.92
  -4  13   3    7.88    0.88
   4  13  -3    6.34    0.62
   4  13  -3    6.13    0.60
   4  13  -3    6.44    0.61
   3 -13  -3    1.62    0.65
   3 -13  -3    0.83    0.31
   3 -13  -3    1.28    0.39
  -3 -13   3    1.61    0.46
   3  13  -3    1.21    0.31
   3  13  -3    0.00    0.58
  -3  13   3    1.27    0.39
  -3  13   3    1.06    0.33
   3  13  -3    1.47    0.37
   3  13  -3    1.06    0.41
   2 -13  -3    2.54    0.40
   2 -13  -3    2.87    0.35
  -2 -13   3    2.66    0.62
  -2 -13   3    2.66    0.54
   2  13  -3    2.94    0.26
   2  13  -3    1.23    0.46
  -2  13   3    2.42    0.36
   2  13  -3    3.04    0.60
  -2  13   3    2.57    0.39
   1 -13  -3    3.09    0.38
  -1 -13   3    2.55    0.55
   1 -13  -3    3.50    0.69
  -1 -13   3    3.84    0.62
   1 -13  -3    2.92    0.38
  -1  13   3    3.09    0.39
  -1  13   3    3.51    0.65
  -1  13   3    3.58    0.39
   1  13  -3    3.22    0.58
   0 -13  -3   24.64    1.22
   0 -13  -3   24.18    0.81
   0 -13   3   23.41    1.09
   0 -13   3   23.76    1.20
   0  13   3   24.07    0.80
   0  13   3   25.21    0.90
   0  13  -3   22.20    1.08
   0  13   3   21.99    1.15
  -1 -13  -3    2.26    0.61
   1 -13   3    2.79    0.54
   1 -13   3    2.51    0.64
   1  13   3    2.85    0.39
   1  13   3    3.12    0.40
  -1  13  -3    2.94    0.64
   1  13   3    2.77    0.59
   1  13   3    2.54    0.45
  -1  13  -3    3.00    0.62
   1  13   3    2.82    0.45
  -2 -13  -3    2.67    0.60
   2 -13   3    2.87    0.59
   2  13   3    3.34    0.47
   2  13   3    2.89    0.52
   2  13   3    2.71    0.58
   2  13   3    2.80    0.52
   2  13   3    2.68    0.43
  -2  13  -3    2.35    0.71
   3 -13   3    0.36    0.44
   3 -13   3   -0.10    0.25
   3 -13   3    1.17    0.64
   3 -13   3   -0.03    0.24
   3  13   3    0.43    0.47
   3  13   3    0.18    0.39
   3  13   3   -0.17    0.50
   3  13   3    0.58    0.42
   3  13   3    0.47    0.47
  -3  13  -3    0.21    0.48
   3  13   3    0.15    0.36
   4 -13   3    0.29    0.69
   4 -13   3   -0.20    0.46
   4 -13   3    0.30    0.34
   4 -13   3    0.61    0.36
   4  13   3    0.34    0.56
   4  13   3    1.22    0.48
   4  13   3    0.11    0.46
  -4  13  -3    0.86    0.49
   4  13   3    0.33    0.50
   5 -13   3    9.18    1.14
   5 -13   3    7.95    0.71
   5  13   3    7.82    0.98
  -5  13  -3    8.23    0.93
   5  13   3    9.75    0.94
   6 -13   3    0.17    0.68
   6 -13   3    2.52    0.61
   6  13   3   -0.10    0.59
  -6  13  -3   -0.59    0.56
   6  13   3    0.23    0.52
   6 -14  -3    2.24    0.85
   6 -14  -3    1.05    0.53
   6 -14  -3    0.93    0.54
   6  14  -3    0.66    0.54
  -6  14   3    1.49    0.50
   6  14  -3    1.98    0.76
   5 -14  -3    0.27    0.46
   5 -14  -3    0.36    0.38
   5 -14  -3    1.28    0.73
   5  14  -3    0.44    0.45
   5  14  -3    0.04    0.31
  -5  14   3    0.74    0.41
   5  14  -3    1.19    0.40
   5  14  -3   -0.19    0.70
   5  14  -3    0.83    0.40
  -5  14   3    0.79    0.43
   4 -14  -3   11.83    0.69
   4 -14  -3   11.64    1.15
   4 -14  -3   13.08    0.82
  -4  14   3   12.88    0.76
   4  14  -3   12.84    0.71
   4  14  -3   11.90    1.06
   4  14  -3   12.36    0.82
   4  14  -3   11.03    0.72
   4  14  -3   11.83    0.71
  -4  14   3   14.47    0.82
  -3 -14   3    1.25    0.48
   3 -14  -3    1.42    0.39
   3 -14  -3    0.23    0.61
   3  14  -3    0.78    0.29
   3  14  -3    1.44    0.45
   3  14  -3    2.00    0.62
  -3  14   3    1.04    0.34
  -3  14   3    1.29    0.38
   2 -14  -3   46.93    1.17
  -2 -14   3   45.97    1.52
   2 -14  -3   46.96    1.24
  -2 -14   3   47.45    1.65
   2 -14  -3   47.40    1.81
  -2  14   3   46.57    1.18
   2  14  -3   45.81    1.51
  -2  14   3   45.97    1.21
   2  14  -3   47.01    1.69
   1 -14  -3    0.51    0.30
   1 -14  -3    0.08    0.56
  -1 -14   3    1.26    0.47
   1 -14  -3    1.04    0.30
  -1 -14   3    0.48    0.46
  -1  14   3    0.81    0.33
   1  14  -3    0.57    0.53
  -1  14   3    0.31    0.29
   0 -14  -3   -0.10    0.26
   0 -14   3   -0.16    0.55
   0 -14  -3   -0.12    0.61
   0 -14   3   -0.42    0.45
   0  14   3    0.29    0.28
   0  14   3    0.37    0.40
   0  14  -3    0.13    0.54
   0  14  -3   -0.25    0.52
   0  14   3    0.27    0.31
   1 -14   3    6.51    0.98
   1 -14   3    5.22    0.63
  -1 -14  -3    5.17    0.75
   1  14   3    4.54    0.49
   1  14   3    4.91    0.56
  -1  14  -3    6.20    0.88
   1  14   3    6.11    0.63
   1  14   3    5.91    0.92
   1  14   3    5.20    0.72
   2 -14   3    5.17    0.85
  -2 -14  -3    8.03    0.84
   2  14   3    6.38    0.92
   2  14   3    5.97    0.59
  -2  14  -3    6.71    0.77
   2  14   3    6.03    0.55
   2  14   3    6.28    0.67
   2  14   3    5.78    0.67
   3 -14   3   88.96    1.73
   3 -14   3   86.58    1.72
   3 -14   3   85.48    2.32
   3 -14   3   89.94    2.67
  -3  14  -3   90.51    2.37
   3  14   3   90.52    2.37
   3  14   3   90.03    2.16
   3  14   3   87.40    2.48
   3  14   3   88.21    2.34
   3  14   3   90.74    2.16
   4 -14   3   21.88    1.45
   4 -14   3   21.69    0.87
   4 -14   3   20.97    0.82
   4  14   3   23.64    1.23
   4  14   3   23.59    1.09
   4  14   3   22.00    1.09
   5 -14   3    1.58    0.49
   5 -14   3    2.74    0.81
   5  14   3    1.38    0.60
   5  14   3    1.88    0.61
   5  14   3    2.09    0.70
  -5  14  -3    1.47    0.65
   5 -15  -3    4.53    0.63
   5 -15  -3    5.23    0.57
   5 -15  -3    4.38    0.95
   5  15  -3    7.00    0.70
   5  15  -3    4.53    0.88
   5  15  -3    5.24    0.59
   5  15  -3    3.71    0.58
  -5  15   3    4.05    0.59
   5  15  -3    5.79    0.57
  -5  15   3    6.47    0.66
   4 -15  -3    1.24    0.72
   4 -15  -3    0.50    0.39
   4 -15  -3    0.71    0.33
  -4  15   3    1.30    0.38
  -4  15   3    1.26    0.41
   4  15  -3    0.71    0.61
   4  15  -3    1.43    0.37
   4  15  -3    1.30    0.41
   4  15  -3    0.49    0.35
   4  15  -3    1.14    0.45
   3 -15  -3    0.56    0.64
   3 -15  -3    0.01    0.31
  -3 -15   3    0.46    0.49
   3  15  -3    0.33    0.24
  -3  15   3   -0.09    0.33
   3  15  -3    0.78    0.58
  -3  15   3   -0.10    0.29
   3  15  -3    0.82    0.44
   3  15  -3    0.24    0.24
  -2 -15   3   46.26    1.55
   2 -15  -3   44.88    1.30
   2 -15  -3   46.01    1.21
   2 -15  -3   46.31    1.85
   2  15  -3   48.75    2.04
  -2  15   3   47.27    1.20
  -2  15   3   45.63    1.20
   2  15  -3   42.15    1.52
   1 -15  -3   13.51    1.11
  -1 -15   3   12.66    0.96
  -1 -15   3   12.25    1.00
   1 -15  -3   11.62    0.58
   1  15  -3   13.38    1.05
  -1  15   3   12.61    0.67
   1  15  -3   11.92    0.89
  -1  15   3   12.25    0.60
   0 -15  -3   10.99    1.02
   0 -15   3   10.31    1.20
   0 -15  -3   11.22    0.57
   0 -15   3   10.83    0.92
   0  15  -3   12.43    0.92
   0  15   3   11.81    0.58
   0  15   3   11.42    0.70
   0  15   3   12.61    0.72
   1 -15   3    6.02    0.86
   1 -15   3    5.09    0.69
  -1 -15  -3    4.40    0.74
   1  15   3    4.78    0.56
   1  15   3    4.26    0.58
  -1  15  -3    4.39    0.70
   1  15   3    5.42    0.50
   2 -15   3   14.33    0.90
   2 -15   3   13.81    1.14
  -2 -15  -3   14.30    1.10
   2  15   3   16.15    1.12
   2  15   3   16.30    0.76
   2  15   3   14.82    0.89
  -2  15  -3   14.59    1.03
   2  15   3   13.28    0.73
   3 -15   3    0.42    0.45
   3 -15   3    1.06    0.68
   3 -15   3   -0.05    0.15
  -3 -15  -3   -0.08    0.47
   3  15   3   -1.14    0.42
   3  15   3   -0.32    0.46
   3  15   3   -0.02    0.33
  -3  15  -3    0.33    0.52
   3  15   3   -0.30    0.48
   3  15   3    0.60    0.47
   4 -15   3    2.46    0.83
   4 -15   3    1.66    0.33
   4  15   3    1.28    0.55
   4  15   3    2.54    0.52
  -4  15  -3    1.97    0.59
   4  15   3    0.55    0.54
   4  15   3    1.07    0.52
   5 -15   3    1.64    0.45
   5 -15   3   -0.35    0.37
   5 -15   3    1.05    0.76
  -5  15  -3    1.04    0.61
   5  15   3    0.67    0.60
   5  15   3    1.72    0.72
   5  15   3    0.82    0.53
   5 -16  -3    2.33    0.88
   5 -16  -3    1.73    0.49
   5  16  -3    2.05    0.91
   5  16  -3    1.84    0.51
   5  16  -3    2.79    0.86
   4 -16  -3    9.13    0.70
   4 -16  -3   10.35    0.65
   4  16  -3   10.45    1.18
   4  16  -3    8.94    0.62
   4  16  -3   11.77    0.64
  -4  16   3    9.24    0.70
  -4  16   3   10.76    0.74
   4  16  -3    9.40    0.82
  -3 -16   3   19.87    1.08
   3 -16  -3   17.98    0.79
   3 -16  -3   16.95    1.33
   3  16  -3   17.17    0.53
  -3  16   3   18.58    0.80
   3  16  -3   18.76    1.04
   3  16  -3   18.17    0.54
   3  16  -3   17.37    1.24
  -3  16   3   19.34    0.77
  -2 -16   3   60.94    1.87
   2 -16  -3   57.54    1.39
   2 -16  -3   61.60    2.21
   2  16  -3   58.92    1.85
   2  16  -3   61.32    2.02
  -2  16   3   59.56    1.42
   1 -16  -3   42.30    1.18
   1 -16  -3   43.91    1.09
   1 -16  -3   43.28    1.81
   1  16  -3   43.92    1.70
  -1  16   3   43.99    1.09
   0 -16   3   13.38    0.97
   0 -16   3   14.58    1.15
   0 -16  -3   14.32    1.24
   0  16   3   13.80    0.74
   0  16   3   14.55    0.61
   0  16   3   14.78    0.63
   0  16   3   14.01    0.81
   0  16  -3   13.67    1.07
   1 -16   3    2.67    0.58
   1 -16   3    2.26    0.68
  -1 -16  -3    2.53    0.67
   1  16   3    2.33    0.38
   1  16   3    3.22    0.67
   1  16   3    2.46    0.48
   1  16   3    2.82    0.54
  -1  16  -3    3.45    0.67
  -2 -16  -3    4.43    0.78
   2 -16   3    5.62    0.89
   2 -16   3    5.40    0.71
   2  16   3    5.27    0.53
   2  16   3    6.45    0.69
   2  16   3    5.48    0.59
   2  16   3    4.67    0.67
  -2  16  -3    4.87    0.73
   3 -16   3   17.25    1.36
  -3 -16  -3   14.06    1.14
   3  16   3   17.44    0.89
   3  16   3   19.46    1.35
   3  16   3   18.77    1.16
   4 -16   3    6.21    1.13
  -4  16  -3    4.53    0.74
   4  16   3    5.74    0.85
   4  16   3    4.44    0.67
   4  16   3    6.34    0.86
   4 -17  -3    0.19    0.21
   4 -17  -3    0.05    0.73
   4  17  -3    0.12    0.63
   4  17  -3   -0.15    0.40
   4  17  -3   -0.48    0.44
   3 -17  -3    0.23    0.26
  -3 -17   3    0.69    0.51
  -3  17   3    0.53    0.34
  -3  17   3    0.67    0.48
   3  17  -3    0.29    0.65
  -2 -17   3    0.41    0.55
   2 -17  -3    0.39    0.69
   2 -17  -3    1.14    0.28
   2 -17  -3    0.73    0.53
  -2  17   3    1.78    0.37
   2  17  -3    0.61    0.58
   1 -17  -3    0.53    0.65
  -1 -17   3    1.25    0.63
   1 -17  -3    1.08    0.26
   1  17  -3    0.52    0.63
  -1  17   3    0.96    0.27
   0 -17   3    2.21    0.67
   0 -17  -3    3.15    0.77
   0  17   3    2.40    0.32
   0  17   3    2.00    0.49
   0  17   3    2.01    0.30
   0  17   3    2.43    0.41
   1 -17   3    5.31    0.88
  -1 -17  -3    8.51    0.99
   1  17   3    6.07    0.49
   1  17   3    6.42    0.64
   1  17   3    6.19    0.68
   2 -17   3    7.34    1.02
  -2 -17  -3    8.86    0.98
   2  17   3    6.70    0.56
   2  17   3    7.47    0.81
   2  17   3    8.93    0.63
  -3 -17  -3    0.61    0.63
   3 -17   3   -0.41    0.77
   3  17   3   -0.22    0.53
   3  17   3   -0.63    0.48
  -3  17  -3   -0.03    0.51
   3  17   3    1.29    0.38
   3 -18  -3    0.21    0.74
  -3 -18   3    0.37    0.47
   3  18  -3    0.03    0.61
   2 -18  -3   41.80    1.24
  -2 -18   3   44.83    1.72
   2 -18  -3   45.82    2.39
  -2  18   3   43.27    1.02
   2  18  -3   46.62    1.82
  -1 -18   3   15.47    1.14
   1 -18  -3   12.60    1.22
  -1  18   3   13.37    0.46
   1  18  -3   14.06    1.18
  -1  18   3   16.55    0.78
  -1  18   3   15.15    0.73
  -1  18   3   12.65    0.45
   0 -18   3   16.82    1.23
   0 -18  -3   14.89    1.25
   0  18   3   15.90    0.54
   0  18  -3   15.03    1.16
   0  18   3   15.06    0.87
   0  18   3   15.07    0.52
   0  18   3   15.44    0.78
   1 -18   3    1.27    0.69
  -1 -18  -3    1.03    0.69
   1  18   3    2.11    0.45
  -1  18  -3    1.15    0.61
   1  18   3    2.04    0.32
   1  18   3    0.93    0.79
   1  18   3    1.32    0.44
  -2 -18  -3   22.70    1.46
   2  18   3   20.85    0.86
   2  18   3   22.32    1.19
   2  18   3   22.51    1.29
   2  18   3   19.73    0.83
  -2  18  -3   23.23    1.30
  -3 -18  -3   11.31    1.15
   3 -18   3   13.64    1.37
   3  18   3   11.66    1.02
   3  18   3   10.55    1.04
  -3  18  -3   12.55    1.07
   2 -19  -3   18.66    1.51
  -2 -19   3   17.60    1.22
   2  19  -3   16.53    1.33
  -1 -19   3    2.77    0.81
   1 -19  -3    3.45    0.89
   1  19  -3    2.31    0.79
  -1  19   3    3.49    0.46
   0 -19   3    0.88    0.70
   0  19  -3   -0.05    0.65
   0  19   3    0.75    0.45
  -1 -19  -3    1.26    0.71
   1  19   3   -0.05    0.50
  -1  19  -3   -0.56    0.52
  -8   0   4    0.96    0.44
   8   0  -4    0.92    0.45
   8   0  -4    1.55    0.77
   8   0  -4    1.73    0.74
   7   0  -4   -0.12    0.53
   7   0  -4   -0.54    0.54
   7   0  -4    0.26    0.36
  -7   0   4    0.38    0.38
  -6   0   4   22.50    0.91
   6   0  -4   23.55    1.20
   6   0  -4   22.78    1.14
   6   0  -4   20.57    1.12
   5   0  -4   -0.43    0.27
   5   0  -4   -0.31    0.37
  -5   0   4   -0.25    0.39
   5   0  -4   -0.19    0.38
  -5   0   4   -0.30    0.28
  -4   0   4    3.47    0.37
   4   0  -4    3.45    0.46
   4   0  -4    3.15    0.33
  -4   0   4    3.93    0.49
   4   0  -4    3.55    0.48
   4   0  -4    3.94    0.53
  -3   0   4   -0.13    0.20
   3   0  -4   -0.09    0.20
  -3   0   4    0.04    0.31
   3   0  -4    0.10    0.33
   3   0  -4   -0.04    0.28
   3   0  -4    0.09    0.29
   2   0  -4    7.99    0.47
   2   0  -4    7.53    0.42
  -2   0   4    7.54    0.32
  -2   0   4    7.15    0.40
  -2   0   4    7.20    0.44
   2   0  -4    7.36    0.35
  -1   0   4    0.08    0.19
   1   0  -4    0.30    0.26
  -1   0   4   -0.16    0.18
  -1   0   4    0.27    0.23
  -1   0   4    0.03    0.18
   1   0  -4    0.32    0.24
   0   0   4   15.99    0.53
   0   0   4   15.52    0.50
   0   0  -4   15.16    0.55
   0   0  -4   15.07    0.54
   0   0  -4   15.34    0.53
   0   0   4   15.92    0.55
  -1   0  -4    0.09    0.23
   1   0   4    0.12    0.21
  -1   0  -4    0.16    0.25
  -1   0  -4   -0.40    0.23
   1   0   4    0.13    0.27
   1   0   4    0.14    0.25
  -2   0  -4  343.09    6.00
   2   0   4  353.07    5.98
  -2   0  -4  350.93    6.03
   2   0   4  351.85    6.02
   2   0   4  345.38    5.97
   2   0   4  367.60    6.07
   3   0   4    0.30    0.34
   3   0   4    0.20    0.31
  -3   0  -4    0.54    0.35
  -3   0  -4   -0.09    0.34
   3   0   4    0.10    0.35
   3   0   4    0.01    0.37
   4   0   4  240.75    4.74
   4   0   4  245.53    4.67
  -4   0  -4  253.02    4.80
   4   0   4  251.99    4.69
  -4   0  -4  239.93    4.64
   4   0   4  256.41    4.72
   5   0   4   -0.26    0.53
   5   0   4    0.27    0.48
   5   0   4    0.15    0.49
   5   0   4    0.50    0.39
  -5   0  -4    0.44    0.43
  -5   0  -4   -0.11    0.50
   6   0   4    2.38    0.64
  -6   0  -4    1.23    0.50
  -6   0  -4    1.27    0.61
   6   0   4    1.44    0.58
  -7   0  -4    0.18    0.65
   7   0   4   -0.13    0.55
   7   0   4   -0.59    0.56
   8   0   4    1.49    0.77
   8   0   4   -0.95    0.61
  -8   0  -4    0.56    0.77
   8  -1  -4    0.53    0.67
  -8  -1   4    0.40    0.36
   8  -1  -4   -0.32    0.61
   8  -1  -4    0.80    0.47
  -8   1   4    0.28    0.49
   8   1  -4    1.35    0.43
   8   1  -4    0.24    0.65
   8   1  -4    2.85    0.77
   7  -1  -4    0.81    0.64
   7  -1  -4    2.52    0.50
   7  -1  -4    1.63    0.66
  -7  -1   4    2.39    0.43
   7   1  -4    2.16    0.43
  -7   1   4    1.65    0.48
   7   1  -4    2.31    0.58
   7   1  -4    1.31    0.70
   6  -1  -4    0.27    0.53
   6  -1  -4    0.60    0.55
   6  -1  -4    0.20    0.46
   6  -1  -4    0.67    0.39
   6   1  -4    0.36    0.48
  -6   1   4    0.14    0.39
   6   1  -4    0.31    0.53
   6   1  -4    0.15    0.34
   6   1  -4    0.21    0.42
  -5  -1   4   73.55    1.93
   5  -1  -4   72.84    1.93
  -5  -1   4   72.79    1.55
   5  -1  -4   77.04    2.29
   5  -1  -4   71.50    1.90
   5  -1  -4   73.06    1.67
   5   1  -4   71.22    1.54
  -5   1   4   70.11    1.91
   5   1  -4   70.64    1.91
   5   1  -4   74.15    1.96
   4  -1  -4    1.73    0.37
  -4  -1   4    1.63    0.40
   4  -1  -4    2.43    0.45
  -4  -1   4    1.96    0.26
   4  -1  -4    1.82    0.32
   4  -1  -4    2.05    0.41
   4   1  -4    1.91    0.42
   4   1  -4    2.47    0.27
  -4   1   4    2.48    0.42
   4   1  -4    2.02    0.43
  -4   1   4    2.30    0.35
   4   1  -4    2.55    0.46
   3  -1  -4  157.20    2.96
  -3  -1   4  152.16    2.92
   3  -1  -4  156.21    2.74
   3  -1  -4  147.79    2.85
   3  -1  -4  154.07    2.87
  -3  -1   4  154.79    2.58
   3   1  -4  156.83    2.95
  -3   1   4  149.31    2.93
  -3   1   4  152.06    2.73
   3   1  -4  151.34    2.95
  -2  -1   4    0.32    0.10
   2  -1  -4    0.17    0.20
  -2  -1   4    0.80    0.21
   2  -1  -4    0.10    0.20
   2  -1  -4    0.21    0.22
  -2  -1   4    0.27    0.23
   2  -1  -4    0.40    0.19
  -2   1   4    0.31    0.18
   2   1  -4    0.39    0.11
   2   1  -4    0.60    0.26
  -2   1   4    0.24    0.24
   2   1  -4    0.43    0.26
  -1  -1   4  139.47    2.51
   1  -1  -4  139.64    2.40
   1  -1  -4  139.29    2.52
  -1  -1   4  140.44    2.48
   1  -1  -4  141.18    2.45
  -1  -1   4  142.78    2.37
  -1   1   4  142.46    2.40
   1   1  -4  141.94    2.52
   1   1  -4  141.30    2.49
   1   1  -4  139.57    2.36
  -1   1   4  141.25    2.45
  -1   1   4  142.76    2.52
   0  -1   4  280.17    4.74
   0  -1  -4  291.82    4.75
   0   1   4  280.81    4.74
   0   1   4  281.01    4.73
   0   1   4  296.12    4.77
   0   1  -4  274.18    4.70
   2  -1   4   42.77    1.16
  -2  -1  -4   41.41    1.14
  -2  -1  -4   41.33    1.11
   2  -1   4   39.48    1.14
   2  -1   4   42.13    1.08
   2  -1   4   42.46    1.09
  -2   1  -4   39.98    1.13
   2   1   4   42.12    1.11
   2   1   4   41.29    1.13
   2   1   4   40.79    1.11
  -2   1  -4   40.33    1.14
   2   1   4   42.19    1.13
   3  -1   4    3.00    0.50
   3  -1   4    3.63    0.47
   3  -1   4    2.43    0.44
  -3  -1  -4    2.46    0.42
   3  -1   4    2.61    0.40
  -3  -1  -4    2.44    0.47
   3   1   4    1.38    0.53
   3   1   4    1.95    0.41
  -3   1  -4    3.14    0.50
  -3   1  -4    2.44    0.45
   3   1   4    2.41    0.45
   3   1   4    2.79    0.43
  -4  -1  -4    1.01    0.41
   4  -1   4    1.98    0.44
  -4  -1  -4    1.71    0.43
   4  -1   4    1.74    0.48
   4  -1   4    2.00    0.49
   4  -1   4    2.70    0.49
   4   1   4    1.84    0.48
   4   1   4    1.37    0.47
   4   1   4    1.57    0.43
  -4   1  -4    1.90    0.44
  -4   1  -4    2.36    0.54
   4   1   4    1.72    0.46
  -5  -1  -4   37.08    1.47
   5  -1   4   35.51    1.61
  -5  -1  -4   34.93    1.29
   5  -1   4   36.15    1.38
   5  -1   4   33.78    1.39
   5  -1   4   33.87    1.32
   5   1   4   35.21    1.33
  -5   1  -4   35.34    1.33
   5   1   4   36.74    1.43
  -5   1  -4   35.63    1.44
   5   1   4   34.00    1.37
   5   1   4   34.52    1.32
  -6  -1  -4    0.74    0.45
  -6  -1  -4    1.52    0.61
   6  -1   4    0.96    0.57
   6  -1   4    0.56    0.55
  -6   1  -4    1.35    0.62
   6   1   4    0.59    0.56
   6   1   4    1.05    0.55
  -6   1  -4    1.38    0.58
  -7  -1  -4    5.16    0.89
   7  -1   4    5.07    0.81
   7  -1   4    4.81    0.86
  -7   1  -4    3.76    0.84
   7   1   4    4.32    0.81
   7   1   4    3.08    0.75
   8  -1   4   -0.22    0.69
   8  -1   4   -0.37    0.65
  -8  -1  -4    0.71    0.84
  -8   1  -4    0.07    0.78
   8   1   4    0.25    0.67
   8   1   4   -0.21    0.66
   8  -2  -4    2.76    0.60
   8  -2  -4    1.87    0.71
  -8  -2   4    2.78    0.44
   8  -2  -4    2.95    0.81
   8   2  -4    3.66    0.81
  -8   2   4    3.57    0.62
   8   2  -4    2.88    0.45
   8   2  -4    2.71    0.79
   7  -2  -4    1.67    0.64
   7  -2  -4    1.61    0.51
   7  -2  -4    0.98    0.64
  -7  -2   4    1.72    0.38
  -7   2   4    1.44    0.50
   7   2  -4    0.85    0.65
   7   2  -4    1.72    0.64
   6  -2  -4   17.60    1.12
   6  -2  -4   16.62    0.99
  -6  -2   4   17.63    0.71
   6  -2  -4   16.43    0.87
   6  -2  -4   18.85    1.12
   6   2  -4   17.34    1.07
   6   2  -4   16.95    1.07
  -6   2   4   17.26    0.90
   6   2  -4   19.08    0.72
   6   2  -4   16.78    1.09
   5  -2  -4    5.90    0.81
   5  -2  -4    5.49    0.64
   5  -2  -4    5.73    0.62
  -5  -2   4    5.83    0.41
  -5  -2   4    5.65    0.66
   5   2  -4    5.38    0.79
  -5   2   4    5.87    0.66
   5   2  -4    4.81    0.40
   5   2  -4    4.79    0.64
  -5   2   4    5.66    0.56
  -4  -2   4   44.34    1.30
   4  -2  -4   43.95    1.17
  -4  -2   4   45.46    0.93
   4  -2  -4   44.33    1.24
   4  -2  -4   46.77    1.37
  -4   2   4   45.88    1.18
   4   2  -4   42.52    1.32
   4   2  -4   44.90    0.93
   4   2  -4   46.18    1.34
   4   2  -4   45.46    1.37
  -4   2   4   44.92    1.32
   3  -2  -4   35.19    0.96
   3  -2  -4   36.30    0.95
  -3  -2   4   35.95    1.04
  -3  -2   4   33.46    0.65
   3  -2  -4   36.28    0.98
   3  -2  -4   35.86    1.25
  -3   2   4   37.89    1.07
   3   2  -4   36.27    1.11
   3   2  -4   37.00    1.10
  -3   2   4   35.89    0.96
   3   2  -4   39.72    1.09
   3   2  -4   35.85    0.66
   2  -2  -4   49.55    1.13
  -2  -2   4   54.09    1.26
  -2  -2   4   51.34    1.17
   2  -2  -4   50.38    1.08
   2  -2  -4   53.41    1.10
   2  -2  -4   51.70    1.23
  -2   2   4   53.72    1.23
  -2   2   4   52.82    1.16
   2   2  -4   53.22    1.20
   2   2  -4   53.36    1.25
   1  -2  -4   42.38    0.99
  -1  -2   4   44.33    1.04
  -1  -2   4   45.00    0.86
  -1  -2   4   42.79    0.93
   1  -2  -4   44.40    1.02
   1  -2  -4   43.99    0.83
   1   2  -4   43.73    1.05
   1   2  -4   43.80    0.84
  -1   2   4   43.74    0.99
   1   2  -4   44.48    0.95
  -1   2   4   43.35    0.83
  -1   2   4   45.36    1.01
  -1  -2  -4    8.37    0.47
  -1  -2  -4    8.23    0.47
  -1  -2  -4    7.94    0.43
   1  -2   4    8.99    0.43
   1  -2   4    8.62    0.49
   1  -2   4    9.19    0.53
  -1   2  -4    8.64    0.41
   1   2   4    8.82    0.46
   1   2   4    7.83    0.41
   1   2   4    8.79    0.46
  -1   2  -4    8.12    0.51
  -1   2  -4    8.61    0.45
  -2  -2  -4   44.16    1.17
  -2  -2  -4   44.30    1.16
  -2  -2  -4   41.47    1.14
   2  -2   4   44.10    1.12
   2  -2   4   44.91    1.11
   2  -2   4   43.60    1.21
   2   2   4   41.59    1.14
   2   2   4   42.06    1.15
   2   2   4   42.87    1.16
  -2   2  -4   42.33    1.19
   3  -2   4   26.12    0.94
   3  -2   4   25.27    0.99
   3  -2   4   25.97    1.01
   3  -2   4   26.50    0.92
  -3  -2  -4   26.48    1.00
  -3  -2  -4   24.85    0.95
   3   2   4   26.44    0.96
  -3   2  -4   24.90    0.99
   3   2   4   25.09    0.97
  -3   2  -4   25.17    0.97
   3   2   4   24.76    0.95
   3   2   4   26.58    1.08
   4  -2   4  299.30    5.46
   4  -2   4  291.84    5.53
  -4  -2  -4  296.88    5.41
  -4  -2  -4  300.20    5.57
   4  -2   4  301.99    5.52
   4  -2   4  292.82    5.41
   4   2   4  303.54    5.44
   4   2   4  291.96    5.46
  -4   2  -4  291.69    5.48
   4   2   4  296.32    5.53
   4   2   4  300.54    5.50
  -4   2  -4  295.00    5.55
  -5  -2  -4   20.60    1.01
   5  -2   4   20.97    1.11
   5  -2   4   20.29    1.04
   5  -2   4   20.76    1.11
   5  -2   4   23.35    1.16
  -5  -2  -4   20.03    1.16
  -5   2  -4   20.92    1.16
   5   2   4   22.11    1.13
   5   2   4   23.06    1.14
   5   2   4   20.97    1.07
   5   2   4   21.99    1.09
   6  -2   4   21.70    1.22
  -6  -2  -4   18.91    1.23
  -6  -2  -4   17.47    1.00
   6  -2   4   18.20    1.23
   6   2   4   19.45    1.16
   6   2   4   18.40    1.17
  -6   2  -4   20.25    1.31
   7  -2   4    3.80    0.82
  -7  -2  -4    5.72    0.92
   7  -2   4    3.88    0.82
   7   2   4    4.22    0.75
   7   2   4    3.53    0.81
  -7   2  -4    3.41    0.82
  -8  -2  -4    8.06    1.16
   8  -2   4    8.99    1.10
   8  -2   4    7.72    1.09
   8   2   4    9.05    1.04
  -8   2  -4    9.87    1.25
   8   2   4    8.03    1.07
   8  -3  -4    1.49    0.75
  -8  -3   4    2.52    0.39
   8  -3  -4    2.08    0.73
   8  -3  -4    1.28    0.58
   8   3  -4    2.44    0.79
   8   3  -4    2.22    0.77
  -8   3   4    1.55    0.57
   7  -3  -4   -0.97    0.43
   7  -3  -4   -0.15    0.56
   7  -3  -4   -0.73    0.46
   7   3  -4   -0.17    0.29
   7   3  -4   -0.39    0.54
   7   3  -4   -0.24    0.56
  -7   3   4   -0.32    0.43
   6  -3  -4    0.50    0.47
   6  -3  -4    0.80    0.65
   6  -3  -4    0.82    0.60
   6  -3  -4    1.10    0.51
  -6  -3   4    0.82    0.28
  -6   3   4    0.43    0.49
   6   3  -4    1.22    0.59
   6   3  -4    0.39    0.55
  -6   3   4    0.73    0.52
   6   3  -4    0.60    0.30
   5  -3  -4   26.42    1.16
  -5  -3   4   24.81    1.08
  -5  -3   4   25.05    0.68
   5  -3  -4   25.01    1.00
   5  -3  -4   26.74    1.03
   5   3  -4   23.86    1.13
  -5   3   4   25.57    1.01
   5   3  -4   26.05    0.69
  -5   3   4   27.80    1.12
  -5   3   4   24.90    1.12
   5   3  -4   25.65    1.20
   4  -3  -4   11.20    0.61
   4  -3  -4   11.73    0.74
  -4  -3   4   12.60    0.71
   4  -3  -4   12.40    0.67
   4   3  -4   11.68    0.71
  -4   3   4   12.35    0.72
   4   3  -4   10.65    0.75
   4   3  -4   11.56    0.72
  -4   3   4   12.93    0.70
  -4   3   4   12.47    0.63
   3  -3  -4  374.10    6.22
  -3  -3   4  368.38    6.36
  -3  -3   4  369.87    6.44
   3  -3  -4  369.34    6.29
   3  -3  -4  361.91    6.20
   3   3  -4  376.20    6.34
  -3   3   4  369.26    6.28
  -3   3   4  377.62    6.23
  -3   3   4  367.95    6.37
   3   3  -4  364.94    6.43
   3   3  -4  385.38    6.79
   2  -3  -4   97.55    1.75
   2  -3  -4   97.96    1.96
   2  -3  -4   95.99    1.92
  -2  -3   4   96.30    1.87
   2  -3  -4   96.09    1.75
  -2  -3   4   97.44    2.01
  -2   3   4   96.70    1.92
  -2   3   4   96.23    1.94
   2   3  -4   95.91    1.88
   2   3  -4  100.22    2.03
  -1  -3   4   47.10    0.97
   1  -3  -4   46.31    1.08
  -1  -3   4   45.89    1.11
  -1  -3   4   47.26    1.00
   1  -3  -4   46.50    1.10
   1  -3  -4   46.13    0.80
   1   3  -4   47.12    0.97
   1   3  -4   46.71    1.13
   1   3  -4   44.99    0.91
  -1   3   4   46.45    1.09
  -1   3   4   45.87    1.06
   2  -3   4    0.92    0.37
  -2  -3  -4    0.28    0.31
   2  -3   4    0.62    0.41
  -2  -3  -4   -0.13    0.29
   2  -3   4    0.59    0.27
  -2  -3  -4    0.29    0.31
   2  -3   4    0.30    0.28
   2   3   4    0.38    0.29
   2   3   4   -0.03    0.29
  -2   3  -4    0.67    0.37
  -2   3  -4    0.29    0.35
   2   3   4    0.62    0.33
  -3  -3  -4   16.40    0.82
   3  -3   4   15.58    0.80
  -3  -3  -4   14.55    0.71
   3  -3   4   16.23    0.85
   3  -3   4   15.23    0.70
   3  -3   4   16.49    0.74
   3   3   4   14.81    0.74
   3   3   4   14.40    0.76
   3   3   4   15.30    0.75
   3   3   4   15.65    0.78
  -3   3  -4   17.12    0.80
  -3   3  -4   16.00    0.81
   4  -3   4   37.04    1.34
   4  -3   4   38.57    1.27
   4  -3   4   40.44    1.37
  -4  -3  -4   38.49    1.37
   4  -3   4   36.64    1.22
  -4  -3  -4   35.42    1.21
   4   3   4   39.41    1.30
   4   3   4   37.56    1.29
  -4   3  -4   37.75    1.35
   4   3   4   38.43    1.34
  -4   3  -4   37.02    1.31
   4   3   4   37.74    1.29
  -5  -3  -4   34.18    1.45
   5  -3   4   32.80    1.28
   5  -3   4   31.98    1.36
   5  -3   4   34.04    1.34
   5  -3   4   35.26    1.42
  -5  -3  -4   31.07    1.25
   5   3   4   34.07    1.28
   5   3   4   31.60    1.36
  -5   3  -4   35.45    1.45
  -5   3  -4   33.74    1.34
   5   3   4   35.54    1.40
   5   3   4   32.26    1.32
  -6  -3  -4    1.46    0.68
   6  -3   4    1.19    0.57
  -6  -3  -4    0.86    0.50
   6   3   4    1.57    0.62
  -6   3  -4    0.69    0.59
   6   3   4    0.98    0.58
  -7  -3  -4    0.35    0.66
   7  -3   4    0.40    0.60
   7  -3   4    0.11    0.58
   7   3   4   -0.20    0.56
   7   3   4   -0.57    0.59
  -7   3  -4   -0.06    0.71
  -8  -3  -4    0.19    0.76
   8  -3   4    4.40    0.94
   8  -3   4    0.79    0.79
   8   3   4    0.73    0.69
   8   3   4    1.53    0.73
  -8   3  -4    1.39    0.79
   8  -4  -4    6.29    1.14
   8  -4  -4    5.84    0.79
   8  -4  -4    6.61    0.94
   8   4  -4    7.31    0.51
   8   4  -4    8.51    1.30
   8   4  -4    7.24    1.21
   7  -4  -4    0.20    0.57
   7  -4  -4    0.43    0.50
   7  -4  -4   -0.85    0.51
   7   4  -4   -0.15    0.57
   7   4  -4    0.00    0.25
   7   4  -4   -0.89    0.51
  -7   4   4   -0.06    0.48
   7   4  -4    0.25    0.27
   6  -4  -4   21.04    1.92
   6  -4  -4   26.29    1.10
   6   4  -4   23.99    1.24
  -6   4   4   22.82    1.19
   6   4  -4   23.59    0.70
   6   4  -4   24.03    1.53
   6   4  -4   23.08    0.70
  -6   4   4   24.15    1.07
   5  -4  -4    0.35    0.39
   5  -4  -4    0.41    0.46
   5  -4  -4   -0.08    0.43
  -5  -4   4    0.21    0.39
   5   4  -4    0.60    0.18
  -5   4   4    0.68    0.39
   5   4  -4    0.84    0.19
   5   4  -4    0.95    0.57
  -5   4   4    0.21    0.43
   5   4  -4   -0.38    0.46
   4  -4  -4   53.28    1.42
   4  -4  -4   54.59    1.51
   4  -4  -4   52.22    1.35
  -4  -4   4   50.87    1.42
   4   4  -4   55.30    1.49
   4   4  -4   51.72    1.52
  -4   4   4   52.20    1.40
  -4   4   4   55.02    1.39
   4   4  -4   53.88    1.58
   4   4  -4   51.50    0.93
   4   4  -4   51.89    0.92
  -4   4   4   51.74    1.46
  -3  -4   4   13.52    0.64
   3  -4  -4   12.50    0.55
  -3  -4   4   12.85    0.71
   3  -4  -4   12.49    0.80
   3  -4  -4   13.96    0.72
  -3   4   4   13.14    0.67
   3   4  -4   14.76    0.76
   3   4  -4   13.46    0.64
  -3   4   4   12.65    0.76
  -3   4   4   14.18    0.58
   2  -4  -4   91.15    1.63
  -2  -4   4   88.65    1.52
   2  -4  -4   93.06    1.93
   2  -4  -4   91.34    1.88
   2  -4  -4   90.67    1.63
  -2  -4   4   91.12    1.77
   2   4  -4   91.52    1.97
  -2   4   4   91.01    1.90
   2   4  -4   91.11    1.78
   2   4  -4   91.42    1.52
  -2   4   4   91.79    1.87
   1  -4  -4    5.59    0.44
  -1  -4   4    4.83    0.43
   1  -4  -4    4.59    0.44
  -1  -4   4    5.48    0.32
  -1  -4   4    4.95    0.30
  -1   4   4    5.76    0.39
   1   4  -4    5.03    0.29
   1   4  -4    5.17    0.46
  -1   4   4    4.43    0.42
   1   4  -4    5.96    0.33
   0  -4   4  356.53    6.01
   0  -4  -4  358.79    6.02
   0  -4   4  360.31    5.93
   0  -4  -4  348.44    5.92
   0   4  -4  353.92    6.02
   0   4   4  358.12    5.93
   0   4   4  358.18    6.02
   0   4  -4  354.51    5.92
   1  -4   4    7.38    0.51
   1  -4   4    6.73    0.35
   1  -4   4    7.31    0.37
  -1  -4  -4    7.11    0.46
  -1  -4  -4    6.58    0.43
   1  -4   4    6.88    0.53
  -1   4  -4    6.45    0.52
   1   4   4    6.51    0.40
   1   4   4    6.33    0.48
   1   4   4    6.62    0.43
   1   4   4    6.72    0.51
  -1   4  -4    7.23    0.52
  -2  -4  -4   19.94    0.79
  -2  -4  -4   21.88    0.84
   2  -4   4   20.14    0.71
   2  -4   4   18.64    0.66
   2  -4   4   20.89    0.84
   2   4   4   20.41    0.80
   2   4   4   20.22    0.77
   2   4   4   21.21    0.81
   2   4   4   19.82    0.77
  -2   4  -4   20.03    0.85
  -2   4  -4   19.48    0.86
   3  -4   4   -0.19    0.31
   3  -4   4   -0.25    0.32
   3  -4   4   -0.04    0.39
  -3  -4  -4    0.10    0.34
  -3  -4  -4   -0.03    0.29
   3  -4   4    0.54    0.39
   3   4   4    0.38    0.34
   3   4   4   -0.08    0.32
   3   4   4   -0.02    0.31
  -3   4  -4   -0.16    0.36
   3   4   4    0.02    0.35
  -3   4  -4   -0.11    0.36
   4  -4   4  215.17    4.29
  -4  -4  -4  212.34    4.14
   4  -4   4  212.56    4.12
   4  -4   4  215.48    4.31
  -4  -4  -4  217.48    4.32
   4  -4   4  215.19    4.16
  -4   4  -4  215.42    4.30
   4   4   4  215.11    4.17
   4   4   4  221.01    4.32
   4   4   4  213.37    4.22
  -4   4  -4  217.01    4.31
   4   4   4  221.72    4.32
   5  -4   4    3.74    0.72
   5  -4   4    5.07    0.71
   5  -4   4    4.17    0.64
   5  -4   4    4.58    0.63
  -5  -4  -4    3.77    0.70
  -5  -4  -4    3.49    0.61
   5   4   4    3.93    0.63
   5   4   4    4.79    0.70
  -5   4  -4    4.07    0.68
   5   4   4    3.88    0.68
   5   4   4    3.25    0.64
  -5   4  -4    3.63    0.68
  -6  -4  -4   10.33    1.05
   6  -4   4    9.95    0.93
  -6  -4  -4   10.01    0.79
   6  -4   4    9.60    1.00
   6   4   4   11.91    0.97
  -6   4  -4   11.43    1.04
   6   4   4    9.51    0.96
   7  -4   4    0.94    0.65
  -7  -4  -4    2.14    0.79
   7  -4   4    1.78    0.70
  -7   4  -4    2.46    0.76
   7   4   4    0.90    0.64
   7   4   4    1.67    0.64
   8  -5  -4    0.95    0.62
   8  -5  -4    2.59    0.64
   8   5  -4   -0.36    0.68
   8   5  -4    0.74    0.24
   8   5  -4    1.29    0.84
   7  -5  -4    2.40    0.68
   7  -5  -4    2.64    0.84
   7  -5  -4    2.71    0.64
   7   5  -4    2.69    0.77
  -7   5   4    2.30    0.69
  -7   5   4    2.44    0.64
   7   5  -4    2.73    0.31
   7   5  -4    3.10    0.36
   7   5  -4    2.50    0.68
   6  -5  -4    0.83    0.54
   6  -5  -4   -0.54    0.43
   6   5  -4   -0.26    0.55
  -6   5   4    0.33    0.54
   6   5  -4    0.40    0.22
   6   5  -4    0.16    0.21
   6   5  -4    0.22    0.57
  -6   5   4   -0.29    0.49
   5  -5  -4   13.49    0.84
  -5  -5   4   12.02    0.80
   5  -5  -4   12.60    0.90
   5  -5  -4   11.63    0.77
   5   5  -4   14.03    1.04
  -5   5   4   12.66    0.76
   5   5  -4   12.20    0.38
   5   5  -4   11.77    0.89
   5   5  -4   12.38    0.87
  -5   5   4   12.01    0.80
   4  -5  -4    8.23    0.64
   4  -5  -4    7.03    0.65
  -4  -5   4    7.01    0.62
   4  -5  -4    6.96    0.53
  -4   5   4    7.11    0.61
  -4   5   4    6.80    0.54
   4   5  -4    7.51    0.60
   4   5  -4    7.28    0.72
  -4   5   4    6.28    0.60
   4   5  -4    6.97    0.67
   4   5  -4    7.02    0.21
   4   5  -4    7.28    0.21
   3  -5  -4   56.35    1.26
   3  -5  -4   58.84    1.46
   3  -5  -4   58.65    1.71
  -3  -5   4   56.46    1.54
  -3  -5   4   53.82    1.50
  -3   5   4   57.70    1.48
   3   5  -4   56.35    0.97
  -3   5   4   58.14    1.27
  -3   5   4   57.47    1.44
   3   5  -4   58.09    1.40
   3   5  -4   58.26    0.98
   3   5  -4   58.52    1.57
   2  -5  -4   15.86    0.66
   2  -5  -4   14.97    0.43
  -2  -5   4   16.11    0.74
   2  -5  -4   16.27    0.74
  -2  -5   4   14.85    0.57
  -2   5   4   15.56    0.83
  -2   5   4   15.27    0.64
   2   5  -4   15.11    0.57
   2   5  -4   14.23    0.43
   2   5  -4   13.93    0.73
   1  -5  -4    8.10    0.50
   1  -5  -4    7.87    0.55
  -1  -5   4    7.63    0.42
  -1  -5   4    8.24    0.33
  -1  -5   4    7.98    0.53
  -1   5   4    8.03    0.54
   1   5  -4    8.63    0.33
  -1   5   4    8.07    0.45
   1   5  -4    8.57    0.41
   1   5  -4    8.42    0.56
   0  -5  -4    0.00    0.23
   0  -5   4    0.26    0.30
   0  -5   4    0.38    0.29
   0  -5  -4    0.22    0.23
   0  -5   4    0.04    0.12
   0   5  -4    0.29    0.31
   0   5  -4    0.13    0.29
   0   5  -4   -0.12    0.11
   0   5   4   -0.05    0.14
   0   5   4   -0.15    0.27
   1  -5   4    4.63    0.31
   1  -5   4    4.49    0.49
   1  -5   4    4.98    0.57
  -1  -5  -4    3.75    0.41
  -1  -5  -4    3.40    0.38
  -1  -5  -4    4.79    0.44
  -1   5  -4    4.53    0.49
   1   5   4    3.78    0.52
   1   5   4    3.41    0.37
   1   5   4    3.60    0.37
  -1   5  -4    3.59    0.53
  -2  -5  -4  142.76    2.77
   2  -5   4  142.09    2.61
   2  -5   4  137.41    2.83
  -2  -5  -4  139.29    2.98
   2  -5   4  140.51    2.62
   2  -5   4  147.50    2.93
   2   5   4  141.38    2.84
   2   5   4  137.75    2.75
  -2   5  -4  144.91    2.91
  -2   5  -4  141.01    3.09
   2   5   4  138.10    2.79
   3  -5   4  116.15    2.60
   3  -5   4  111.08    2.35
  -3  -5  -4  111.25    2.50
   3  -5   4  114.11    2.54
   3  -5   4  120.64    2.64
  -3   5  -4  114.39    2.58
   3   5   4  113.11    2.47
  -3   5  -4  117.26    2.56
   3   5   4  113.58    2.50
   3   5   4  119.02    2.48
   3   5   4  114.84    2.49
   3   5   4  115.94    2.47
  -4  -5  -4    0.43    0.53
   4  -5   4    0.61    0.45
   4  -5   4    1.19    0.40
   4  -5   4    0.70    0.40
   4  -5   4    0.65    0.59
   4   5   4    0.68    0.43
  -4   5  -4    0.38    0.46
   4   5   4    0.21    0.39
  -4   5  -4    1.41    0.51
   4   5   4    1.14    0.42
   4   5   4    0.85    0.38
  -5  -5  -4    0.24    0.43
   5  -5   4    0.86    0.60
  -5  -5  -4    0.05    0.53
   5  -5   4    0.21    0.54
   5  -5   4   -0.24    0.44
   5  -5   4    0.08    0.40
   5   5   4   -0.55    0.41
   5   5   4   -0.17    0.48
   5   5   4    0.43    0.49
  -5   5  -4   -0.26    0.50
   5   5   4   -0.20    0.46
  -5   5  -4    0.31    0.52
   5   5   4   -0.09    0.44
   6  -5   4    0.00    0.58
   6  -5   4    0.24    0.52
  -6  -5  -4   -0.54    0.55
  -6  -5  -4    1.17    0.50
   6   5   4    0.63    0.55
   6   5   4    0.34    0.47
   6   5   4    0.68    0.54
  -6   5  -4    0.55    0.57
  -7  -5  -4    6.02    1.03
   7  -5   4    5.58    0.91
   7  -5   4    5.04    0.92
  -7   5  -4    4.99    0.90
   7   5   4    3.93    0.74
   7   5   4    4.45    0.88
   7   5   4    6.00    1.03
   8  -6  -4    9.50    1.09
   8   6  -4    8.74    1.16
   7  -6  -4    4.39    0.81
   7  -6  -4    5.71    0.94
  -7   6   4    6.01    0.97
   7   6  -4    5.62    0.43
   7   6  -4    5.21    0.32
   7   6  -4    6.10    0.98
   7   6  -4    5.41    0.89
   6  -6  -4    1.62    0.54
   6  -6  -4    2.88    0.85
   6  -6  -4    1.27    0.60
   6   6  -4    1.67    0.22
  -6   6   4    0.77    0.54
   6   6  -4    1.37    0.65
  -6   6   4    1.20    0.51
   5  -6  -4    5.90    0.74
   5  -6  -4    4.08    0.54
   5  -6  -4    4.85    0.67
  -5  -6   4    4.93    0.61
  -5   6   4    4.95    0.70
  -5   6   4    4.27    0.77
   5   6  -4    4.81    0.74
   5   6  -4    3.69    0.65
   5   6  -4    3.87    0.77
  -5   6   4    4.96    0.59
   5   6  -4    4.91    0.26
  -4  -6   4    0.57    0.37
   4  -6  -4    0.11    0.37
   4  -6  -4    0.30    0.45
  -4   6   4    0.01    0.33
   4   6  -4    1.12    0.37
  -4   6   4    0.06    0.37
   4   6  -4    0.11    0.39
   4   6  -4    0.29    0.14
  -4   6   4    0.37    0.32
   4   6  -4    0.02    0.41
   4   6  -4    0.41    0.13
   3  -6  -4   23.86    0.71
  -3  -6   4   23.66    0.93
   3  -6  -4   25.29    0.90
   3  -6  -4   24.62    0.97
  -3  -6   4   23.54    0.98
   3   6  -4   23.78    0.55
   3   6  -4   25.10    1.02
  -3   6   4   24.42    0.72
  -3   6   4   23.38    0.87
   3   6  -4   24.58    0.84
  -3   6   4   23.24    0.94
   2  -6  -4   20.69    0.88
  -2  -6   4   20.48    0.63
   2  -6  -4   20.04    0.74
  -2  -6   4   19.93    0.84
  -2  -6   4   19.71    0.57
   2  -6  -4   19.87    0.49
   2   6  -4   20.45    0.63
   2   6  -4   19.45    0.57
  -2   6   4   19.25    0.85
   2   6  -4   20.20    0.86
  -2   6   4   19.14    0.82
   1  -6  -4   -0.27    0.26
  -1  -6   4    0.17    0.16
   1  -6  -4    0.39    0.35
  -1  -6   4    0.21    0.26
  -1  -6   4    0.27    0.25
   1   6  -4    0.25    0.16
  -1   6   4    0.44    0.25
  -1   6   4    0.30    0.33
   1   6  -4    1.00    0.38
   1   6  -4    0.07    0.25
   1  -6   4    1.63    0.22
  -1  -6  -4    2.02    0.41
  -1  -6  -4    1.98    0.36
   1  -6   4    1.15    0.36
   1  -6   4    1.42    0.41
   1  -6   4    1.65    0.21
   1   6   4    1.83    0.30
   1   6   4    2.07    0.35
   1   6   4    1.73    0.40
   1   6   4    1.39    0.29
  -1   6  -4    1.74    0.41
  -1   6  -4    2.06    0.42
   2  -6   4   78.52    1.88
   2  -6   4   78.41    1.62
  -2  -6  -4   82.48    2.01
   2  -6   4   79.56    1.62
   2  -6   4   79.82    1.94
  -2  -6  -4   77.76    1.78
   2   6   4   77.63    1.80
   2   6   4   78.20    1.84
   2   6   4   79.61    1.79
  -2   6  -4   79.07    1.93
   2   6   4   76.98    1.83
  -2   6  -4   79.72    1.89
  -3  -6  -4    0.29    0.38
   3  -6   4    0.30    0.39
   3  -6   4    0.30    0.43
   3  -6   4    0.52    0.33
  -3   6  -4    0.62    0.41
   3   6   4    0.18    0.35
   3   6   4    0.87    0.41
   3   6   4    0.55    0.35
  -3   6  -4    0.73    0.43
   3   6   4    0.45    0.35
   3   6   4    0.93    0.38
   4  -6   4   10.26    0.70
   4  -6   4    9.92    0.82
   4  -6   4   10.58    0.73
   4  -6   4    9.75    0.90
   4   6   4    9.43    0.75
   4   6   4    9.82    0.78
   4   6   4   11.18    0.79
  -4   6  -4   11.52    1.06
   4   6   4    9.67    0.79
   4   6   4    9.41    0.80
   5  -6   4    5.94    0.84
   5  -6   4    7.06    0.75
   5  -6   4    7.55    0.83
  -5  -6  -4    6.54    0.85
   5  -6   4    6.79    0.71
   5   6   4    7.14    0.86
   5   6   4    6.58    0.72
   5   6   4    6.32    0.79
  -5   6  -4    6.73    0.82
  -6  -6  -4    3.49    0.77
   6  -6   4    1.64    0.71
   6  -6   4    2.31    0.62
   6   6   4    2.38    0.67
   6   6   4    2.09    0.71
  -6   6  -4    1.60    0.63
   6   6   4    2.75    0.59
   6   6   4    2.21    0.60
   7  -6   4    1.71    0.85
   7  -6   4    2.21    0.70
  -7   6  -4    2.64    0.78
   7   6   4    2.31    0.74
   7   6   4    1.87    0.66
   7   6   4    2.39    0.80
   8  -7  -4   -0.14    0.74
   8  -7  -4    0.60    0.61
   8   7  -4   -0.46    0.69
   7  -7  -4    4.07    0.79
   7   7  -4    2.84    0.76
   7   7  -4    2.06    0.75
   6  -7  -4   12.07    0.98
   6  -7  -4   14.21    0.89
   6  -7  -4   12.09    1.08
  -6   7   4   11.05    1.01
   6   7  -4   11.60    0.36
  -6   7   4   12.99    1.07
   6   7  -4   10.57    1.05
  -5  -7   4   19.25    0.95
   5  -7  -4   18.94    0.89
   5  -7  -4   19.07    1.03
   5  -7  -4   18.28    1.05
  -5   7   4   18.51    1.04
   5   7  -4   17.35    1.07
   5   7  -4   19.82    1.05
   5   7  -4   19.06    0.47
   5   7  -4   18.39    1.14
  -5   7   4   19.27    0.94
  -4  -7   4   38.20    1.19
   4  -7  -4   41.04    1.29
   4  -7  -4   37.81    1.35
  -4   7   4   37.85    1.33
   4   7  -4   39.52    1.43
   4   7  -4   38.45    1.45
  -4   7   4   37.20    1.27
  -4   7   4   38.45    1.11
   4   7  -4   39.30    1.20
   4   7  -4   38.92    0.80
   4   7  -4   38.77    0.90
   3  -7  -4  163.77    3.14
  -3  -7   4  161.07    3.21
   3  -7  -4  166.75    3.32
  -3  -7   4  160.25    3.31
   3  -7  -4  157.90    2.85
  -3   7   4  162.59    2.86
   3   7  -4  162.37    3.02
  -3   7   4  155.98    3.26
  -3   7   4  157.26    3.11
   3   7  -4  157.78    3.32
   3   7  -4  157.01    2.75
  -2  -7   4    0.90    0.23
  -2  -7   4    0.74    0.37
   2  -7  -4    1.26    0.18
   2  -7  -4    1.33    0.35
  -2  -7   4    0.90    0.26
   2  -7  -4    1.54    0.44
   2   7  -4    1.18    0.26
   2   7  -4    0.88    0.26
  -2   7   4    1.13    0.40
   2   7  -4    2.14    0.46
   1  -7  -4   25.22    0.96
  -1  -7   4   23.47    0.53
  -1  -7   4   23.26    0.77
  -1  -7   4   23.34    0.88
   1  -7  -4   24.37    0.79
   1   7  -4   24.42    1.08
  -1   7   4   23.51    0.44
  -1   7   4   23.72    0.75
  -1   7   4   22.77    0.91
   1   7  -4   24.32    0.78
  -1   7   4   23.59    0.44
   0  -7  -4  318.34    5.59
   0  -7   4  317.07    5.48
   0  -7   4  314.68    5.54
   0  -7  -4  315.44    5.36
   0   7   4  313.66    5.14
   0   7  -4  318.06    5.73
   0   7   4  316.93    5.15
   0   7   4  310.79    5.35
   0   7  -4  313.48    5.59
   0   7   4  310.44    5.57
   1  -7   4   86.82    1.96
   1  -7   4   84.82    1.55
   1  -7   4   88.04    2.00
  -1  -7  -4   86.72    1.98
  -1  -7  -4   88.01    1.85
   1  -7   4   85.72    1.55
   1   7   4   87.44    1.77
   1   7   4   85.76    1.76
   1   7   4   86.47    1.97
  -1   7  -4   88.83    2.21
   1   7   4   84.50    2.00
  -1   7  -4   85.17    1.98
   2  -7   4   61.93    1.62
  -2  -7  -4   63.11    1.54
   2  -7   4   62.30    1.34
   2  -7   4   63.42    1.36
   2  -7   4   63.79    1.71
   2   7   4   61.50    1.54
   2   7   4   62.75    1.54
   2   7   4   62.40    1.61
  -2   7  -4   61.79    1.69
   2   7   4   63.75    1.57
  -2   7  -4   64.02    1.67
   2   7   4   59.74    1.60
   3  -7   4    1.60    0.47
   3  -7   4    1.49    0.39
   3  -7   4    2.25    0.57
   3  -7   4    1.88    0.35
  -3   7  -4    2.08    0.53
   3   7   4    1.81    0.43
   3   7   4    2.04    0.49
   3   7   4    1.96    0.44
   3   7   4    2.72    0.47
   3   7   4    1.97    0.43
   3   7   4    1.81    0.42
  -3   7  -4    1.75    0.51
   4  -7   4   25.60    1.07
   4  -7   4   25.34    1.00
   4  -7   4   27.67    1.30
  -4  -7  -4   26.87    1.22
   4  -7   4   24.68    1.32
   4   7   4   26.40    1.19
   4   7   4   27.73    1.11
   4   7   4   27.52    1.21
  -4   7  -4   25.56    1.25
   4   7   4   27.06    1.13
  -4   7  -4   26.60    1.26
   5  -7   4    9.37    0.77
   5  -7   4    8.30    0.95
   5  -7   4    7.22    0.76
  -5   7  -4    9.13    0.90
   5   7   4   11.30    1.04
   5   7   4   10.34    0.82
   6  -7   4   -0.09    0.55
   6  -7   4   -0.21    0.55
  -6   7  -4   -0.19    0.55
   6   7   4    0.59    0.45
   6   7   4   -0.01    0.58
   6   7   4    0.40    0.55
   6   7   4   -0.33    0.49
   7  -7   4    0.01    0.60
   7  -7   4    1.06    0.71
   7   7   4   -1.26    0.70
   7   7   4   -0.31    0.56
   7   7   4    0.35    0.66
  -7   7  -4    1.11    0.69
   8  -8  -4    6.83    0.96
   8  -8  -4    7.20    0.89
   8  -8  -4    6.21    0.97
   8   8  -4    8.02    1.10
   8   8  -4    7.18    1.31
   7  -8  -4   -0.31    0.56
   7  -8  -4    0.37    0.64
   7   8  -4    0.88    0.69
   7   8  -4   -0.03    0.52
   6  -8  -4    0.01    0.49
   6  -8  -4    0.22    0.61
   6   8  -4    0.26    0.12
   6   8  -4    1.44    0.65
   6   8  -4    0.94    0.68
   5  -8  -4    0.43    0.47
   5  -8  -4    0.19    0.38
  -5  -8   4   -0.11    0.38
   5  -8  -4    0.23    0.53
   5   8  -4   -0.18    0.20
  -5   8   4   -0.61    0.38
  -5   8   4    0.37    0.39
   5   8  -4    0.09    0.17
   5   8  -4    0.56    0.44
  -5   8   4    0.09    0.48
   4  -8  -4    4.36    0.60
   4  -8  -4    4.21    0.77
  -4  -8   4    3.23    0.50
  -4   8   4    3.85    0.45
   4   8  -4    3.39    0.65
  -4   8   4    3.94    0.52
   4   8  -4    3.86    0.62
   4   8  -4    3.28    0.49
  -4   8   4    3.43    0.59
   4   8  -4    3.58    0.31
   4   8  -4    3.11    0.29
  -3  -8   4    4.31    0.58
   3  -8  -4    4.82    0.62
   3  -8  -4    4.14    0.39
   3  -8  -4    4.78    0.52
  -3  -8   4    4.35    0.38
  -3   8   4    4.05    0.58
   3   8  -4    3.37    0.36
   3   8  -4    3.80    0.41
  -3   8   4    4.34    0.48
   3   8  -4    4.54    0.61
  -3   8   4    5.31    0.40
   2  -8  -4    0.32    0.14
   2  -8  -4    0.84    0.29
   2  -8  -4    0.02    0.38
  -2  -8   4    0.18    0.35
  -2  -8   4    0.03    0.20
  -2  -8   4    0.08    0.25
   2   8  -4    0.04    0.23
  -2   8   4    0.00    0.37
   2   8  -4    1.22    0.42
   2   8  -4    0.15    0.20
  -2   8   4    0.15    0.25
   1  -8  -4    5.29    0.61
  -1  -8   4    5.66    0.56
   1  -8  -4    6.66    0.48
  -1  -8   4    6.06    0.51
   1   8  -4    7.00    0.61
   1   8  -4    5.91    0.22
  -1   8   4    6.11    0.46
  -1   8   4    5.70    0.60
  -1   8   4    6.06    0.24
   1   8  -4    5.63    0.51
   0  -8  -4   50.98    1.24
   0  -8  -4   50.10    1.44
   0  -8   4   50.69    1.57
   0  -8   4   48.34    1.36
   0   8   4   48.02    1.41
   0   8  -4   53.31    1.37
   0   8   4   52.39    1.24
   0   8  -4   52.00    1.42
   0   8   4   50.80    1.07
   0   8   4   51.40    1.07
   1  -8   4   -0.05    0.33
   1  -8   4    0.28    0.39
   1  -8   4    0.01    0.12
  -1  -8  -4    0.07    0.28
  -1  -8  -4    0.56    0.36
   1   8   4    0.12    0.25
   1   8   4    0.44    0.27
  -1   8  -4    0.45    0.36
  -1   8  -4    0.01    0.37
   1   8   4   -0.02    0.23
   2  -8   4    0.84    0.25
   2  -8   4    0.58    0.23
   2  -8   4    1.08    0.40
   2  -8   4    1.35    0.49
  -2  -8  -4    0.74    0.39
  -2  -8  -4    0.97    0.37
   2   8   4    0.78    0.37
  -2   8  -4    0.71    0.43
   2   8   4    1.00    0.35
   2   8   4    1.39    0.43
   2   8   4    1.13    0.32
   2   8   4    0.67    0.42
  -2   8  -4    0.91    0.40
   2   8   4    0.65    0.33
   3  -8   4   12.80    0.89
   3  -8   4   13.76    0.94
   3  -8   4   13.36    0.68
   3  -8   4   12.53    0.65
  -3   8  -4   14.69    0.90
   3   8   4   15.76    0.84
   3   8   4   13.23    0.78
   3   8   4   13.53    0.82
   3   8   4   11.43    0.74
  -3   8  -4   12.61    0.83
   3   8   4   13.74    0.76
   3   8   4   12.26    0.77
   4  -8   4  230.11    4.38
   4  -8   4  226.89    5.04
   4  -8   4  244.53    4.85
   4  -8   4  228.74    4.38
   4   8   4  238.47    4.58
   4   8   4  235.35    4.92
   4   8   4  242.99    4.74
   4   8   4  229.79    4.57
  -4   8  -4  227.29    4.77
   4   8   4  235.81    4.55
  -4   8  -4  232.92    4.68
   4   8   4  231.64    4.72
   5  -8   4    8.92    0.99
   5  -8   4    9.84    0.84
   5  -8   4    7.75    0.76
   5   8   4    9.19    0.99
   5   8   4    9.43    0.87
   5   8   4    9.32    1.04
   6  -8   4   -0.61    0.46
   6  -8   4   -0.55    0.59
   6   8   4   -0.33    0.58
   6   8   4    0.56    0.46
  -6   8  -4    0.76    0.59
   6   8   4   -1.16    0.45
   6   8   4   -0.76    0.47
   7  -8   4    1.04    0.86
   7  -8   4   -0.35    0.66
   7   8   4    0.05    0.71
   7   8   4    0.53    1.19
   7   8   4   -0.89    0.52
  -7   8  -4    0.36    0.62
   7  -9  -4    0.70    0.61
   7  -9  -4    0.23    0.60
   7   9  -4    0.88    0.61
   7   9  -4    1.22    0.72
   6  -9  -4    5.95    0.69
   6  -9  -4    5.01    0.76
   6  -9  -4    6.53    0.87
   6   9  -4    4.54    0.84
   6   9  -4    5.84    0.23
   6   9  -4    4.83    0.70
  -5  -9   4   52.81    1.85
   5  -9  -4   52.26    1.80
   5  -9  -4   52.16    1.68
   5  -9  -4   50.81    1.44
   5   9  -4   51.05    1.84
   5   9  -4   50.39    1.07
   5   9  -4   49.39    1.05
  -5   9   4   47.98    1.58
   5   9  -4   51.83    1.60
  -5   9   4   50.23    1.44
   4  -9  -4  119.57    2.88
   4  -9  -4  121.01    2.61
   4  -9  -4  125.66    2.70
  -4  -9   4  119.19    2.55
   4   9  -4  123.03    2.56
   4   9  -4  118.93    2.22
  -4   9   4  122.24    2.41
  -4   9   4  118.54    2.64
   4   9  -4  114.71    2.85
   4   9  -4  115.62    2.20
  -4   9   4  118.69    2.85
   4   9  -4  126.44    2.96
   3  -9  -4  206.25    3.59
  -3  -9   4  207.87    3.66
   3  -9  -4  213.20    3.93
  -3  -9   4  208.42    4.18
   3   9  -4  198.79    4.50
  -3   9   4  210.55    3.91
  -3   9   4  208.30    3.59
   3   9  -4  204.64    3.65
   3   9  -4  209.03    3.74
  -3   9   4  207.50    4.19
   2  -9  -4   33.50    1.26
  -2  -9   4   35.38    0.85
   2  -9  -4   36.36    1.07
  -2  -9   4   33.95    0.99
   2  -9  -4   35.73    0.76
  -2  -9   4   35.66    1.23
   2   9  -4   35.08    0.85
   2   9  -4   34.49    1.00
   2   9  -4   35.22    1.24
  -2   9   4   34.61    1.03
  -2   9   4   35.13    0.76
  -2   9   4   36.39    1.28
   1  -9  -4   11.82    0.59
   1  -9  -4   12.55    0.38
  -1  -9   4   12.17    0.72
  -1  -9   4   12.02    0.67
   1  -9  -4   12.13    0.80
  -1   9   4   13.08    0.60
  -1   9   4   12.50    0.78
   1   9  -4   12.51    0.67
   1   9  -4   12.26    0.75
   0  -9  -4    9.02    0.71
   0  -9   4    8.95    0.65
   0  -9   4    9.65    0.64
   0  -9  -4    8.11    0.51
   0   9   4    7.13    0.65
   0   9  -4    9.77    0.64
   0   9   4    8.55    0.42
   0   9   4    7.70    0.49
   0   9  -4    9.36    0.73
   0   9   4    8.62    0.42
   1  -9   4  104.70    2.42
   1  -9   4  104.56    1.73
   1  -9   4  102.03    2.32
   1  -9   4  103.79    1.73
  -1  -9  -4  107.77    2.18
  -1  -9  -4  107.63    2.42
   1   9   4  105.71    2.12
  -1   9  -4  107.08    2.43
   1   9   4  104.37    2.17
  -1   9  -4  105.32    2.37
   1   9   4  104.87    2.39
   1   9   4  105.15    2.11
   2  -9   4   16.99    0.87
   2  -9   4   19.51    1.01
   2  -9   4   17.29    0.59
  -2  -9  -4   18.20    0.90
  -2  -9  -4   18.02    0.82
   2  -9   4   16.35    0.59
  -2   9  -4   18.02    0.98
   2   9   4   18.92    0.83
   2   9   4   18.23    0.81
   2   9   4   17.23    0.87
   2   9   4   17.23    0.80
  -2   9  -4   18.17    0.90
   2   9   4   17.52    0.79
   3  -9   4   11.88    0.66
   3  -9   4   12.65    0.90
   3  -9   4   13.00    0.85
   3  -9   4   10.93    0.62
  -3   9  -4   12.69    0.86
   3   9   4   10.67    0.76
   3   9   4   10.82    0.81
   3   9   4   10.06    0.78
   3   9   4   10.95    0.77
   3   9   4   11.58    0.79
  -3   9  -4   10.57    0.92
   3   9   4   10.13    0.71
   4  -9   4    5.76    0.60
   4  -9   4    5.41    0.59
   4  -9   4    6.69    0.79
   4   9   4    6.29    0.73
   4   9   4    5.86    0.68
   4   9   4    5.98    0.67
  -4   9  -4    5.62    0.73
   4   9   4    7.35    0.79
   4   9   4    5.07    0.69
   5  -9   4    1.63    0.49
   5  -9   4    2.55    0.54
   5  -9   4    2.21    0.71
   5   9   4    2.57    0.61
   5   9   4    2.25    0.58
   5   9   4    2.06    0.70
   5   9   4    3.44    0.62
  -5   9  -4    2.63    0.78
   6  -9   4    0.87    0.69
   6  -9   4    0.62    0.59
   6   9   4    1.16    0.71
  -6   9  -4    1.15    0.62
   6   9   4    0.72    0.58
   6   9   4    0.58    0.54
   6   9   4    1.26    0.56
   7  -9   4    0.46    0.64
   7  -9   4    1.03    0.77
  -7   9  -4    1.01    0.73
   7   9   4   -0.21    0.56
   7   9   4    0.57    0.75
   7   9   4    0.94    0.74
   7 -10  -4    3.19    0.80
   7 -10  -4    1.60    0.74
   7  10  -4    3.28    1.11
   7  10  -4    2.44    0.73
   6 -10  -4    1.08    0.62
   6 -10  -4    0.58    0.61
   6 -10  -4    0.51    0.47
   6  10  -4    0.82    0.60
   6  10  -4    0.67    0.17
   6  10  -4    1.15    0.65
   5 -10  -4    0.35    0.39
   5 -10  -4    0.26    0.48
   5 -10  -4    0.63    0.59
   5  10  -4    0.48    0.64
   5  10  -4    0.94    0.44
   5  10  -4    0.45    0.25
   5  10  -4    0.84    0.24
  -5  10   4   -0.21    0.43
  -5  10   4    0.14    0.37
   4 -10  -4    4.15    0.74
  -4 -10   4    4.83    0.55
   4 -10  -4    5.49    0.65
   4 -10  -4    4.20    0.74
   4  10  -4    4.67    0.74
   4  10  -4    5.50    0.44
  -4  10   4    4.81    0.50
   4  10  -4    4.98    0.73
   4  10  -4    4.76    0.45
  -4  10   4    4.88    0.77
  -4  10   4    5.62    0.61
   4  10  -4    5.08    0.55
   3 -10  -4    3.10    0.46
   3 -10  -4    2.74    0.64
   3 -10  -4    2.65    0.33
  -3 -10   4    2.70    0.39
   3  10  -4    2.94    0.61
  -3  10   4    2.63    0.47
  -3  10   4    3.57    0.65
  -3  10   4    2.52    0.33
   3  10  -4    2.46    0.38
   3  10  -4    2.14    0.38
  -2 -10   4   11.51    0.78
  -2 -10   4   10.49    0.63
   2 -10  -4   10.60    0.40
  -2  10   4   10.85    0.40
  -2  10   4   10.72    0.63
  -2  10   4   11.72    0.85
   2  10  -4   10.11    0.44
   2  10  -4   11.79    0.83
   2  10  -4    9.81    0.65
   2  10  -4   10.57    0.44
   1 -10  -4   30.26    1.22
  -1 -10   4   31.55    1.13
  -1 -10   4   29.74    1.03
   1 -10  -4   31.41    0.94
   1 -10  -4   30.64    0.72
  -1  10   4   30.96    0.72
  -1  10   4   29.55    1.19
   1  10  -4   32.14    1.18
   1  10  -4   30.19    1.06
   0 -10  -4   32.80    1.24
   0 -10   4   30.05    1.14
   0 -10   4   32.64    1.15
   0 -10  -4   32.49    0.97
   0  10   4   33.56    0.86
   0  10   4   33.46    0.85
   0  10  -4   33.16    1.18
   0  10   4   32.10    1.20
   0  10  -4   32.76    1.17
   1 -10   4   20.01    1.00
  -1 -10  -4   21.04    0.93
  -1 -10  -4   19.22    0.97
   1 -10   4   18.65    0.88
   1  10   4   19.93    0.77
   1  10   4   19.78    0.96
   1  10   4   19.10    0.77
  -1  10  -4   21.57    0.96
   1  10   4   18.91    0.75
  -1  10  -4   19.28    0.96
  -2 -10  -4    7.66    0.72
   2 -10   4    8.90    0.83
   2 -10   4    8.46    0.42
   2 -10   4    8.57    0.43
   2 -10   4    8.99    0.77
   2  10   4    8.56    0.71
   2  10   4    8.55    0.66
   2  10   4    8.45    0.60
   2  10   4    9.20    0.65
  -2  10  -4    8.00    0.96
  -2  10  -4    8.03    0.80
   2  10   4    8.67    0.66
   3 -10   4   -0.43    0.29
   3 -10   4   -0.73    0.50
   3 -10   4   -0.09    0.43
   3 -10   4   -0.34    0.29
   3  10   4   -0.13    0.41
  -3  10  -4    0.37    0.55
   3  10   4    0.70    0.44
   3  10   4    0.04    0.39
   3  10   4   -0.28    0.42
   3  10   4    0.47    0.43
   3  10   4    0.34    0.38
   4 -10   4   34.43    1.15
   4 -10   4   37.19    1.19
   4 -10   4   33.27    1.54
   4 -10   4   33.19    1.43
   4  10   4   36.99    1.48
   4  10   4   31.82    1.27
   4  10   4   31.68    1.33
   4  10   4   32.39    1.34
  -4  10  -4   33.90    1.39
   4  10   4   31.83    1.26
   5 -10   4    0.30    0.39
   5 -10   4   -1.03    0.39
   5 -10   4   -0.85    0.58
   5  10   4   -0.25    0.41
   5  10   4   -0.41    0.60
   5  10   4   -0.25    0.47
  -5  10  -4    0.06    0.50
   5  10   4   -0.78    0.40
   6 -10   4    0.23    0.56
   6 -10   4    0.03    0.66
   6  10   4   -0.33    0.58
  -6  10  -4   -0.72    0.59
   6  10   4    0.32    0.56
   7 -11  -4   10.56    1.23
   7 -11  -4   10.63    1.15
   7  11  -4   10.67    1.23
   7  11  -4   11.35    1.09
   6 -11  -4   12.02    0.90
   6 -11  -4   12.26    0.98
   6 -11  -4   13.73    1.31
   6  11  -4   11.80    0.97
   6  11  -4   14.40    1.23
   6  11  -4   13.87    0.43
   5 -11  -4    6.96    0.76
   5 -11  -4    8.13    0.98
   5 -11  -4    6.16    0.65
   5  11  -4    6.92    0.48
   5  11  -4    6.49    0.70
  -5  11   4    6.82    0.75
   5  11  -4    6.50    0.44
  -5  11   4    8.04    0.66
   5  11  -4    7.06    0.93
   4 -11  -4   12.12    0.79
   4 -11  -4   11.95    1.04
   4  11  -4   12.15    0.61
   4  11  -4   11.87    0.69
   4  11  -4   11.60    0.60
  -4  11   4   11.87    0.64
   4  11  -4   12.78    0.75
  -4  11   4   13.29    0.81
   3 -11  -4   80.72    1.63
   3 -11  -4   82.80    1.94
  -3 -11   4   80.50    1.82
  -3 -11   4   80.34    2.20
   3 -11  -4   80.17    2.29
  -3  11   4   82.02    1.92
  -3  11   4   82.93    1.63
   3  11  -4   80.73    1.73
  -3  11   4   79.63    2.26
   3  11  -4   79.06    1.81
   3  11  -4   80.71    2.24
   3  11  -4   80.22    1.88
   2 -11  -4    6.53    0.77
  -2 -11   4    5.81    0.60
  -2 -11   4    6.41    0.72
   2 -11  -4    6.81    0.70
   2 -11  -4    6.49    0.37
  -2  11   4    5.94    0.58
   2  11  -4    5.96    0.59
   2  11  -4    6.09    0.35
   2  11  -4    6.12    0.35
  -2  11   4    6.79    0.37
  -2  11   4    8.24    0.82
   1 -11  -4    4.17    0.67
  -1 -11   4    5.18    0.60
  -1 -11   4    4.99    0.61
   1 -11  -4    5.07    0.35
   1 -11  -4    4.46    0.47
  -1  11   4    3.94    0.72
   1  11  -4    5.37    0.64
  -1  11   4    4.66    0.35
   1  11  -4    3.93    0.53
  -1  11   4    4.52    0.49
   0 -11  -4   40.77    1.12
   0 -11   4   40.36    1.35
   0 -11   4   40.72    1.34
   0  11  -4   41.59    1.38
   0  11   4   42.05    1.14
   0  11   4   41.26    1.02
   0  11   4   40.98    1.03
   0  11   4   37.99    1.39
   0  11  -4   42.01    1.35
   1 -11   4    0.24    0.38
  -1 -11  -4    0.20    0.51
  -1 -11  -4   -0.01    0.37
   1 -11   4   -0.24    0.53
   1  11   4    0.53    0.31
   1  11   4   -0.15    0.31
  -1  11  -4    0.30    0.46
  -1  11  -4   -0.10    0.42
   1  11   4    0.51    0.38
   1  11   4    0.03    0.41
   2 -11   4    2.83    0.27
   2 -11   4    3.64    0.68
   2 -11   4    2.36    0.26
   2 -11   4    3.30    0.55
   2  11   4    2.41    0.48
   2  11   4    3.15    0.48
   2  11   4    3.02    0.47
  -2  11  -4    1.50    0.59
  -2  11  -4    2.92    0.57
   2  11   4    1.91    0.51
   2  11   4    2.67    0.48
   3 -11   4    0.14    0.29
   3  11   4    0.13    0.48
   3  11   4    0.10    0.43
   3  11   4    0.06    0.41
   3  11   4    0.20    0.44
   3  11   4    0.71    0.40
  -3  11  -4    0.72    0.53
   4 -11   4   13.14    0.79
   4 -11   4   15.51    1.17
   4 -11   4   12.74    0.72
   4 -11   4   13.06    0.98
   4  11   4   13.83    0.96
   4  11   4   14.48    0.99
   4  11   4   12.96    0.89
   4  11   4   15.08    0.94
   4  11   4   13.42    0.98
   4  11   4   13.26    0.88
  -4  11  -4   14.26    1.07
   5 -11   4    1.55    0.74
   5 -11   4    1.35    0.48
   5 -11   4    1.36    0.46
   5  11   4    1.53    0.55
   5  11   4    1.03    0.56
   5  11   4    1.62    0.58
  -5  11  -4    1.36    0.61
   5  11   4    2.79    0.58
   6 -11   4   -0.23    0.49
   6  11   4   -0.41    0.52
   6  11   4    0.73    0.54
   6  11   4    1.15    0.77
  -6  11  -4   -0.45    0.52
   6 -12  -4    3.10    0.59
   6 -12  -4    2.93    0.64
   6 -12  -4    4.53    0.89
   6  12  -4    4.21    0.90
   6  12  -4    4.56    0.32
   6  12  -4    3.68    0.67
   6  12  -4    3.09    0.33
   5 -12  -4   -0.15    0.56
   5 -12  -4   -0.74    0.36
   5 -12  -4   -0.51    0.47
   5  12  -4   -0.07    0.58
   5  12  -4    0.41    0.29
   5  12  -4   -0.18    0.39
  -5  12   4    0.72    0.39
  -5  12   4    0.71    0.47
   5  12  -4    0.43    0.27
   4 -12  -4   -0.32    0.52
   4 -12  -4    0.32    0.43
  -4  12   4    0.04    0.31
   4  12  -4   -0.04    0.31
  -4  12   4    0.38    0.38
   4  12  -4   -0.23    0.29
   4  12  -4    0.60    0.55
   4  12  -4   -0.20    0.34
   4  12  -4    0.29    0.32
  -3 -12   4    0.30    0.47
   3 -12  -4   -0.06    0.23
   3 -12  -4    0.50    0.66
   3 -12  -4    0.09    0.37
  -3 -12   4   -0.22    0.35
   3  12  -4   -0.03    0.32
  -3  12   4   -0.18    0.23
   3  12  -4   -0.03    0.51
   3  12  -4    0.00    0.27
   3  12  -4    0.46    0.27
  -3  12   4    0.13    0.37
  -2 -12   4   -0.38    0.46
  -2 -12   4    0.29    0.40
   2 -12  -4    0.26    0.21
   2 -12  -4    0.19    0.52
   2 -12  -4   -0.19    0.33
  -2  12   4    0.24    0.21
   2  12  -4    0.20    0.23
   2  12  -4   -0.11    0.15
   2  12  -4   -0.07    0.47
  -2  12   4    0.41    0.33
  -2  12   4    1.29    0.54
   2  12  -4    0.17    0.37
  -1 -12   4    3.69    0.59
   1 -12  -4    4.02    0.63
   1 -12  -4    3.84    0.45
  -1 -12   4    4.70    0.64
   1 -12  -4    3.57    0.37
  -1  12   4    3.46    0.65
  -1  12   4    3.35    0.37
  -1  12   4    3.92    0.44
   1  12  -4    4.37    0.75
   1  12  -4    3.20    0.57
   0 -12   4   41.55    1.44
   0 -12  -4   42.12    1.54
   0 -12  -4   42.89    1.18
   0 -12   4   43.31    1.42
   0  12  -4   43.41    1.46
   0  12   4   42.50    1.16
   0  12   4   44.48    1.54
   0  12   4   42.69    1.09
   0  12  -4   40.41    1.41
   0  12   4   43.28    1.10
  -1 -12  -4   14.27    0.75
   1 -12   4   15.73    1.00
  -1 -12  -4   14.67    0.97
   1 -12   4   14.26    0.91
  -1  12  -4   13.39    0.94
   1  12   4   14.78    0.70
   1  12   4   14.50    0.94
  -1  12  -4   13.60    0.90
   1  12   4   13.78    0.72
   2 -12   4    0.82    0.16
   2 -12   4    1.14    0.45
  -2 -12  -4    1.04    0.51
   2 -12   4    0.61    0.58
  -2  12  -4    0.41    0.54
   2  12   4    0.72    0.44
   2  12   4    0.93    0.47
   2  12   4    1.04    0.41
   2  12   4    0.53    0.36
   2  12   4    1.55    0.42
   3 -12   4    7.90    0.95
   3 -12   4    4.90    0.46
   3 -12   4    5.12    0.70
   3 -12   4    4.72    0.47
   3  12   4    6.64    0.76
   3  12   4    6.61    0.78
   3  12   4    5.69    0.76
  -3  12  -4    4.55    0.68
   3  12   4    6.18    0.66
   3  12   4    5.35    0.65
   3  12   4    5.87    0.68
   4 -12   4   29.81    1.04
   4 -12   4   29.11    1.03
   4 -12   4   28.31    1.51
  -4  12  -4   27.52    1.35
   4  12   4   29.28    1.32
   4  12   4   27.81    1.26
   4  12   4   27.43    1.24
   4  12   4   27.99    1.18
   5 -12   4    4.04    0.65
   5 -12   4    4.00    0.88
   5 -12   4    3.89    0.58
  -5  12  -4    6.16    0.85
   5  12   4    3.99    0.76
   5  12   4    3.61    0.67
   6 -12   4   -0.11    0.73
   6 -12   4    1.25    0.54
   6  12   4   -0.61    0.60
   6  12   4    0.48    0.61
   6  12   4    0.97    0.65
  -6  12  -4    0.25    0.66
   6 -13  -4    1.51    0.88
   6 -13  -4    1.11    0.53
   6 -13  -4    2.72    0.63
   6  13  -4    1.26    0.55
   6  13  -4    1.08    0.28
   5 -13  -4    1.55    0.75
   5 -13  -4    1.69    0.56
   5 -13  -4    1.62    0.43
   5  13  -4    1.32    0.48
  -5  13   4    1.41    0.50
   5  13  -4    1.50    0.71
  -5  13   4    0.92    0.41
   5  13  -4    1.74    0.37
   4 -13  -4   42.79    1.78
   4  13  -4   42.82    1.24
  -4  13   4   41.52    1.36
   4  13  -4   43.24    1.25
   4  13  -4   42.68    1.25
  -4  13   4   41.07    1.13
   4  13  -4   44.51    1.80
   4  13  -4   40.16    1.21
   3 -13  -4    7.13    0.45
   3 -13  -4    6.98    0.63
   3 -13  -4    6.85    0.91
  -3 -13   4    7.76    0.70
   3  13  -4    6.88    0.48
   3  13  -4    8.00    0.65
  -3  13   4    5.71    0.58
   3  13  -4    7.80    0.48
  -3  13   4    6.80    0.46
   2 -13  -4   36.50    0.88
  -2 -13   4   37.84    1.45
   2 -13  -4   38.17    1.61
  -2 -13   4   35.47    1.28
   2 -13  -4   36.75    1.13
  -2  13   4   37.77    0.89
  -2  13   4   37.28    1.12
   2  13  -4   36.85    1.46
   2  13  -4   36.27    1.27
   1 -13  -4   42.43    1.64
  -1 -13   4   46.31    1.51
   1 -13  -4   42.23    1.31
  -1  13   4   44.76    1.05
   1  13  -4   42.37    1.46
   1  13  -4   45.40    1.60
  -1  13   4   41.97    1.17
   0 -13   4    8.73    0.75
   0 -13  -4    6.89    0.83
   0 -13   4    7.57    0.80
   0 -13  -4    7.94    0.67
   0  13  -4    7.58    0.93
   0  13   4    7.36    0.55
   0  13   4    7.62    0.57
   0  13   4    7.40    0.83
   0  13   4    7.98    0.53
   1 -13   4   21.64    1.19
  -1 -13  -4   21.06    0.87
   1 -13   4   23.76    1.11
  -1 -13  -4   22.28    1.19
   1  13   4   20.65    1.12
  -1  13  -4   22.26    1.29
  -1  13  -4   20.46    1.22
   1  13   4   22.75    0.88
   1  13   4   22.38    0.90
   1  13   4   21.66    0.89
   2 -13   4    1.27    0.62
  -2 -13  -4    0.49    0.50
   2 -13   4    0.99    0.59
  -2  13  -4    0.98    0.57
   2  13   4    0.32    0.44
   2  13   4    0.57    0.44
   2  13   4    1.19    0.41
   2  13   4    1.00    0.42
   2  13   4    0.76    0.36
   3 -13   4    3.77    0.40
   3 -13   4    3.99    0.81
   3 -13   4    4.69    0.71
   3 -13   4    4.76    0.42
   3  13   4    5.04    0.68
   3  13   4    4.68    0.59
   3  13   4    6.03    0.77
   3  13   4    4.32    0.66
   3  13   4    4.87    0.72
  -3  13  -4    4.99    0.71
   3  13   4    4.94    0.66
   4 -13   4    5.33    0.56
   4 -13   4    3.98    0.48
   4 -13   4    5.85    0.95
   4  13   4    6.10    0.72
  -4  13  -4    4.50    0.74
   4  13   4    4.73    0.72
   4  13   4    5.34    0.72
   5 -13   4    0.85    0.73
   5 -13   4    1.59    0.49
   5  13   4    1.09    0.58
  -5  13  -4    2.10    0.69
   5  13   4    1.81    0.57
   5  13   4    2.09    0.65
   6 -14  -4    0.97    0.55
   6 -14  -4   -0.10    0.51
   6 -14  -4    0.67    0.83
   6  14  -4   -0.07    0.46
   6  14  -4    0.28    0.43
   6  14  -4    0.80    0.77
  -6  14   4    0.86    0.48
   5 -14  -4   -0.87    0.64
   5 -14  -4    1.22    0.37
   5 -14  -4    0.50    0.48
  -5  14   4    0.78    0.36
   5  14  -4    1.21    0.72
   5  14  -4    0.33    0.42
   5  14  -4    0.66    0.31
   5  14  -4    0.89    0.52
   4 -14  -4    2.20    0.76
  -4  14   4    1.55    0.34
   4  14  -4    1.91    0.36
  -4  14   4    1.73    0.49
   4  14  -4    1.93    0.40
   4  14  -4    1.51    0.42
   4  14  -4    2.36    0.69
  -3 -14   4    0.22    0.39
   3 -14  -4    0.45    0.23
   3 -14  -4   -0.15    0.37
   3 -14  -4   -0.40    0.55
   3  14  -4   -0.05    0.23
   3  14  -4   -0.27    0.22
  -3  14   4   -0.03    0.23
   3  14  -4    0.36    0.53
  -3  14   4    0.62    0.38
   3  14  -4   -0.09    0.38
   2 -14  -4   11.15    0.50
  -2 -14   4   12.02    0.88
  -2 -14   4   13.49    1.13
   2 -14  -4   12.85    1.11
   2 -14  -4   12.25    0.68
   2  14  -4   11.58    0.84
  -2  14   4   11.32    0.67
  -2  14   4   13.32    0.52
   2  14  -4   13.94    1.01
  -1 -14   4    7.45    0.86
  -1 -14   4    6.72    0.74
   1 -14  -4    8.97    0.98
  -1  14   4    8.44    0.58
   1  14  -4    8.98    0.86
  -1  14   4    8.12    0.50
  -1  14   4    8.73    0.50
   0 -14  -4   36.85    1.81
   0 -14   4   36.18    1.41
   0 -14   4   36.66    1.45
   0  14  -4   36.12    1.43
   0  14  -4   37.61    1.48
   0  14   4   35.16    1.06
   0  14   4   36.31    1.08
  -1 -14  -4   27.20    0.97
   1 -14   4   27.42    1.20
  -1  14  -4   26.67    1.29
   1  14   4   25.92    0.94
   1  14   4   27.16    1.02
   1  14   4   26.71    1.00
   2 -14   4    7.31    0.82
   2 -14   4    7.74    0.97
   2  14   4    6.48    0.62
   2  14   4    6.46    0.67
  -2  14  -4    8.10    0.87
   2  14   4    5.95    0.67
   2  14   4    7.57    0.76
   3 -14   4   13.78    0.52
   3 -14   4   14.66    0.54
   3 -14   4   12.87    1.18
   3 -14   4   15.35    1.15
   3  14   4   13.76    0.98
   3  14   4   16.40    0.91
   3  14   4   14.23    1.00
   3  14   4   16.38    1.00
   3  14   4   15.08    1.11
  -3  14  -4   14.89    0.99
   4 -14   4   27.83    1.60
   4 -14   4   26.22    0.91
   4 -14   4   26.36    0.93
   4  14   4   26.39    1.30
   4  14   4   28.47    1.38
  -4  14  -4   25.57    1.35
   4  14   4   28.19    1.46
   5 -14   4    8.84    1.16
   5 -14   4    8.69    0.83
  -5  14  -4    6.53    0.88
   5  14   4    6.33    0.91
   5  14   4    5.52    0.78
   5  14   4    5.49    0.75
   5 -15  -4   -1.08    0.63
   5 -15  -4    1.30    0.48
   5 -15  -4    0.77    0.36
  -5  15   4    1.84    0.39
   5  15  -4    0.37    0.76
   5  15  -4    1.10    0.44
   5  15  -4    1.08    0.41
   4 -15  -4   18.65    1.00
   4 -15  -4   20.49    1.15
   4 -15  -4   22.45    1.54
  -4  15   4   22.17    1.11
   4  15  -4   21.83    0.82
   4  15  -4   20.84    0.83
   4  15  -4   21.06    1.35
  -4  15   4   21.14    0.76
   4  15  -4   19.32    0.97
   3 -15  -4    9.19    1.07
   3 -15  -4   10.30    0.50
  -3 -15   4    9.66    0.78
   3 -15  -4   10.16    0.69
   3  15  -4   10.95    1.01
  -3  15   4    9.49    0.67
   3  15  -4   10.45    0.82
   3  15  -4    9.89    0.44
  -3  15   4   10.02    0.50
   3  15  -4    9.94    0.43
   2 -15  -4   15.62    0.73
   2 -15  -4   13.97    1.18
   2 -15  -4   14.77    0.56
  -2 -15   4   14.98    0.98
  -2  15   4   16.74    0.59
   2  15  -4   15.14    1.11
   2  15  -4   16.61    1.12
  -2  15   4   14.84    0.73
  -1 -15   4    1.01    0.52
  -1 -15   4    0.92    0.53
   1 -15  -4    1.76    0.70
   1  15  -4    1.39    0.59
   1  15  -4    0.92    0.48
  -1  15   4    1.10    0.36
  -1  15   4    1.75    0.33
   0 -15   4   14.24    1.00
   0 -15   4   19.70    1.37
   0 -15  -4   16.30    1.16
   0  15   4   16.96    0.75
   0  15   4   16.33    0.78
   0  15  -4   16.75    1.13
   0  15   4   16.29    0.71
   1 -15   4    0.00    0.55
  -1 -15  -4   -0.77    0.55
   1 -15   4   -0.19    0.46
   1  15   4    0.67    0.34
  -1  15  -4   -0.47    0.51
   1  15   4    0.02    0.35
   1  15   4   -0.30    0.30
   1  15   4   -0.05    0.34
   2 -15   4    0.46    0.51
  -2 -15  -4    0.84    0.57
   2 -15   4    1.29    0.73
   2  15   4    1.10    0.37
   2  15   4    1.45    0.45
  -2  15  -4    0.92    0.52
   2  15   4    0.56    0.39
   2  15   4    0.72    0.53
   3 -15   4   -0.28    0.65
  -3  15  -4    1.86    0.72
   3  15   4    0.98    0.46
   3  15   4    0.31    0.40
   3  15   4    0.09    0.40
   3  15   4   -0.38    0.43
   3  15   4   -0.40    0.44
   4 -15   4    1.99    0.33
   4  15   4    3.08    0.71
   4  15   4    3.86    0.76
  -4  15  -4    3.10    0.71
   4  15   4    1.12    0.62
   5 -15   4    0.26    0.27
   5 -15   4    0.34    0.77
   5  15   4    0.35    0.52
  -5  15  -4    0.91    0.64
   5  15   4   -0.47    0.51
   5  15   4    0.33    0.56
   5 -16  -4   -0.74    0.66
   5 -16  -4    0.32    0.48
   5  16  -4    0.23    0.66
   5  16  -4   -0.02    0.37
   4 -16  -4    2.52    0.45
   4 -16  -4    2.85    0.70
   4  16  -4    5.06    0.49
  -4  16   4    3.23    0.37
   4  16  -4    2.84    0.78
  -4  16   4    3.79    0.63
   4  16  -4    3.14    0.51
   3 -16  -4    1.63    0.27
   3 -16  -4    2.10    0.40
   3 -16  -4    2.17    0.77
  -3 -16   4    1.58    0.52
   3  16  -4    1.52    0.47
   3  16  -4    1.17    0.61
  -3  16   4    2.11    0.41
  -3  16   4    1.66    0.28
  -2 -16   4    0.92    0.53
   2 -16  -4    0.65    0.24
   2 -16  -4    0.89    0.67
   2 -16  -4    1.06    0.33
   2  16  -4    1.46    0.52
  -2  16   4    1.17    0.25
   2  16  -4    1.02    0.61
  -2  16   4    1.28    0.35
   1 -16  -4    0.36    0.63
  -1  16   4    0.73    0.34
  -1  16   4    1.31    0.31
  -1  16   4    1.18    0.32
   1  16  -4    0.50    0.64
   0 -16  -4    2.46    0.72
   0 -16   4    2.23    0.62
   0  16   4    2.78    0.41
   0  16  -4    3.17    0.78
   0  16   4    2.14    0.38
   1 -16   4    0.33    0.57
  -1 -16  -4   -0.23    0.54
   1  16   4    0.26    0.40
   1  16   4    0.37    0.32
  -1  16  -4    0.18    0.59
   1  16   4    0.29    0.33
   1  16   4    1.32    0.39
   2 -16   4   -0.87    0.54
  -2 -16  -4    0.14    0.55
   2  16   4    0.14    0.43
   2  16   4    0.24    0.37
   3 -16   4    6.63    1.03
   3  16   4    6.03    0.68
   3  16   4    7.65    0.66
   3  16   4    5.86    0.86
  -3  16  -4    6.65    0.85
   4 -16   4   34.02    1.83
   4  16   4   31.80    1.55
   4  16   4   32.05    1.49
   4  16   4   29.52    1.29
  -4  16  -4   31.71    1.50
   4 -17  -4   12.71    1.33
   4  17  -4   11.04    0.53
   4  17  -4   12.51    1.32
   4  17  -4   11.78    1.06
  -4  17   4   12.28    0.54
   4  17  -4   11.46    0.86
   3 -17  -4    0.58    0.31
  -3 -17   4    0.60    0.49
   3 -17  -4    0.43    0.18
  -3  17   4    1.54    0.24
   3  17  -4    0.72    0.60
  -3  17   4    0.67    0.35
   3  17  -4    0.67    0.45
   2 -17  -4   16.88    1.32
   2 -17  -4   17.94    0.82
   2  17  -4   15.64    1.15
  -2  17   4   15.98    0.72
  -2  17   4   16.95    0.59
   1 -17  -4    0.20    0.45
   1 -17  -4    0.93    0.72
  -1 -17   4    1.95    0.67
   1  17  -4    1.11    0.69
  -1  17   4    1.01    0.30
  -1  17   4    1.23    0.45
   0 -17  -4   15.17    1.22
   0 -17   4   14.31    1.10
   0  17   4   15.38    0.78
   0  17   4   14.95    0.72
   0  17  -4   15.81    1.20
   0  17   4   13.30    0.65
   1 -17   4    4.60    0.90
  -1 -17  -4    3.99    0.88
   1  17   4    2.95    0.53
   1  17   4    4.14    0.53
  -1  17  -4    3.61    0.74
   1  17   4    3.05    0.42
   1  17   4    3.60    0.45
  -2 -17  -4   11.40    1.08
   2 -17   4   13.03    1.23
   2  17   4   10.93    0.68
   2  17   4   11.84    0.74
  -2  17  -4   13.54    1.08
   2  17   4   15.46    0.87
   2  17   4   12.18    0.89
   3 -17   4    0.80    0.83
   3  17   4   -0.24    0.51
   3  17   4    0.68    0.38
   3  17   4    0.66    0.67
   3  17   4    0.17    0.42
  -3  17  -4    0.38    0.55
  -3 -18   4    0.65    0.49
   3 -18  -4    0.46    0.18
   3 -18  -4    1.72    0.81
   3  18  -4   -0.16    0.68
   2 -18  -4    0.86    0.76
  -2 -18   4    0.40    0.56
   2  18  -4   -0.52    0.64
  -2  18   4    0.44    0.32
   1 -18  -4    0.15    0.13
  -1 -18   4    0.22    0.55
   1 -18  -4   -0.53    0.63
   1  18  -4    0.12    0.66
  -1  18   4    0.35    0.28
   0 -18  -4    0.33    0.75
   0 -18   4    0.76    0.63
   0  18  -4    1.53    0.70
   0  18   4    1.43    0.36
   1 -18   4    3.30    0.87
  -1 -18  -4    3.47    0.83
  -1  18  -4    2.87    0.73
   1  18   4    2.47    0.38
   1  18   4    2.51    0.39
   1  18   4    3.07    0.56
  -2 -18  -4    0.07    0.69
   2  18   4   -0.56    0.45
   2  18   4    0.89    0.40
  -2  18  -4    0.51    0.61
   2  18   4   -0.44    0.45
   1 -19  -4    0.98    0.79
  -1 -19   4    0.29    0.64
   1  19  -4    0.35    0.70
  -1  19   4    0.98    0.30
  -1  19   4    1.37    0.31
   0 -19   4   25.30    1.48
   0 -19  -4   22.68    1.52
   0  19  -4   21.27    1.39
   0  19   4   22.55    0.71
   0  19   4   23.70    0.96
  -1  19  -4    9.42    1.06
   8   0  -5    0.80    0.65
  -8   0   5    0.10    0.38
   8   0  -5   -0.64    0.62
   8   0  -5   -0.07    0.38
   7   0  -5   45.14    1.31
   7   0  -5   45.92    1.79
   7   0  -5   46.33    1.75
  -7   0   5   46.95    1.33
   6   0  -5    0.39    0.47
   6   0  -5   -0.25    0.33
  -6   0   5    0.05    0.53
   6   0  -5    0.04    0.50
   6   0  -5   -0.31    0.54
   5   0  -5   68.84    1.86
   5   0  -5   69.13    1.51
   5   0  -5   69.38    1.95
  -5   0   5   69.63    1.52
  -5   0   5   71.99    1.91
   5   0  -5   65.43    1.81
   4   0  -5   -0.19    0.29
   4   0  -5   -0.28    0.32
  -4   0   5    0.27    0.22
   4   0  -5   -0.23    0.34
   4   0  -5    0.52    0.22
  -4   0   5   -0.06    0.33
   3   0  -5    6.15    0.51
  -3   0   5    6.45    0.54
   3   0  -5    7.13    0.95
  -3   0   5    5.70    0.35
   3   0  -5    6.02    0.49
   3   0  -5    5.82    0.35
  -2   0   5   -0.28    0.24
   2   0  -5    0.11    0.26
  -2   0   5    0.00    0.16
  -2   0   5    0.29    0.22
   2   0  -5    0.03    0.25
   2   0  -5    0.01    0.16
   0   0  -5    0.28    0.24
   0   0   5    0.06    0.21
   0   0  -5   -0.20    0.21
   0   0  -5   -0.14    0.23
   0   0   5    0.15    0.22
   0   0   5   -0.03    0.23
   1   0   5   42.81    1.08
  -1   0  -5   43.09    1.06
  -1   0  -5   42.37    1.07
  -1   0  -5   42.16    1.09
   1   0   5   43.95    1.12
   1   0   5   43.37    1.06
   2   0   5    0.26    0.34
  -2   0  -5    0.59    0.35
   2   0   5    0.38    0.37
   2   0   5    0.27    0.31
   2   0   5   -0.31    0.27
  -2   0  -5    0.36    0.31
  -2   0  -5   -0.09    0.33
   3   0   5   26.16    1.02
   3   0   5   28.98    0.99
   3   0   5   28.57    1.05
  -3   0  -5   28.63    1.07
  -3   0  -5   27.14    1.01
   3   0   5   29.41    1.03
  -4   0  -5   -0.35    0.37
  -4   0  -5   -0.65    0.37
   4   0   5    0.47    0.43
   4   0   5    0.07    0.36
   4   0   5    0.17    0.41
   4   0   5    0.05    0.43
   5   0   5   10.15    0.90
   5   0   5    8.06    0.85
   5   0   5    9.63    0.86
   5   0   5    9.93    0.82
  -5   0  -5    9.71    0.91
  -6   0  -5    0.85    0.58
   6   0   5    0.43    0.72
   6   0   5    0.73    0.56
   7   0   5   25.45    1.48
  -7   0  -5   27.83    1.58
   7   0   5   27.36    1.42
   8   0   5    0.51    0.68
  -8   0  -5    0.49    0.76
   8   0   5    0.33    0.70
  -8  -1   5    3.53    0.48
   8  -1  -5    2.67    0.74
   8  -1  -5    2.23    0.51
   8  -1  -5    3.69    0.84
  -8   1   5    2.70    0.50
   8   1  -5    2.46    0.43
   8   1  -5    3.50    0.82
   8   1  -5    2.13    0.79
   7  -1  -5    0.44    0.58
  -7  -1   5    0.31    0.32
   7  -1  -5    0.60    0.40
   7  -1  -5    0.17    0.59
   7   1  -5    0.05    0.55
   7   1  -5    1.13    0.56
   7   1  -5    0.79    0.59
  -7   1   5    0.52    0.39
   6  -1  -5  103.89    2.61
   6  -1  -5   98.09    2.95
   6  -1  -5  102.30    2.25
  -6  -1   5  102.98    2.09
   6  -1  -5  101.00    2.56
   6   1  -5  104.36    2.71
  -6   1   5  103.20    2.24
   6   1  -5  107.88    2.67
   6   1  -5  101.79    2.59
   6   1  -5  104.66    2.08
   5  -1  -5    0.59    0.39
   5  -1  -5    0.73    0.44
   5  -1  -5    0.66    0.39
  -5  -1   5    0.15    0.42
  -5  -1   5    0.48    0.25
   5  -1  -5    0.34    0.32
   5   1  -5    0.46    0.41
   5   1  -5    1.12    0.48
   5   1  -5    0.61    0.26
  -5   1   5    0.66    0.44
  -5   1   5    0.49    0.33
   5   1  -5    0.39    0.53
   4  -1  -5    3.87    0.50
   4  -1  -5    3.51    0.44
   4  -1  -5    4.18    0.54
   4  -1  -5    3.68    0.40
  -4  -1   5    3.68    0.49
  -4  -1   5    3.36    0.30
   4   1  -5    3.88    0.52
  -4   1   5    4.34    0.52
   4   1  -5    3.12    0.29
   4   1  -5    2.24    0.46
   4   1  -5    3.33    0.47
  -4   1   5    3.17    0.37
  -3  -1   5    2.90    0.25
  -3  -1   5    4.14    0.52
   3  -1  -5    3.06    0.41
   3  -1  -5    3.07    0.36
   3  -1  -5    3.13    0.41
  -3  -1   5    3.20    0.43
   3   1  -5    3.68    0.45
   3   1  -5    3.60    0.46
   3   1  -5    3.13    0.50
  -3   1   5    3.10    0.33
  -3   1   5    3.42    0.44
   2  -1  -5    0.40    0.29
  -2  -1   5    0.57    0.21
   2  -1  -5    0.25    0.22
  -2  -1   5    0.26    0.14
   2  -1  -5    0.39    0.21
  -2  -1   5    0.74    0.14
  -2  -1   5    0.23    0.24
   2   1  -5    0.78    0.28
   2   1  -5    0.50    0.26
  -2   1   5    0.17    0.18
  -2   1   5    0.36    0.27
  -2   1   5    0.53    0.21
   1  -1  -5   61.08    1.34
  -1  -1   5   61.84    1.19
   1  -1  -5   60.49    1.26
  -1  -1   5   61.71    1.31
   1  -1  -5   61.77    1.22
  -1  -1   5   62.34    1.29
  -1   1   5   61.36    1.21
  -1   1   5   62.60    1.33
   1   1  -5   61.20    1.19
   1   1  -5   63.70    1.31
  -1   1   5   60.41    1.26
   1   1  -5   62.62    1.32
   0  -1  -5  122.99    2.31
   0  -1   5  127.12    2.30
   0  -1   5  125.18    2.32
   0  -1  -5  126.01    2.24
   0  -1  -5  120.87    2.31
   0  -1   5  123.75    2.26
   0   1   5  126.22    2.33
   0   1   5  128.00    2.32
   0   1   5  125.71    2.24
   0   1  -5  126.48    2.33
   0   1  -5  125.61    2.29
   0   1  -5  121.85    2.27
   1  -1   5    9.04    0.54
   1  -1   5    7.69    0.43
  -1  -1  -5    8.14    0.50
  -1  -1  -5    8.16    0.48
   1  -1   5    8.09    0.50
  -1  -1  -5    8.33    0.50
  -1   1  -5    7.85    0.49
  -1   1  -5    8.31    0.46
   1   1   5    7.82    0.45
  -1   1  -5    8.21    0.51
   1   1   5    7.80    0.46
   1   1   5    8.59    0.52
   2  -1   5  832.96   13.60
  -3  -1  -5   57.90    1.57
   3  -1   5   56.72    1.50
   3  -1   5   59.35    1.59
  -3  -1  -5   55.62    1.51
   3  -1   5   55.78    1.47
   3  -1   5   54.52    1.55
   3   1   5   56.50    1.53
   3   1   5   58.83    1.56
   3   1   5   54.49    1.48
   3   1   5   59.75    1.54
  -3   1  -5   58.30    1.55
  -3   1  -5   54.39    1.55
   4  -1   5   43.61    1.43
   4  -1   5   41.00    1.36
  -4  -1  -5   38.50    1.31
   4  -1   5   39.46    1.39
  -4  -1  -5   41.05    1.43
   4  -1   5   41.45    1.34
  -4   1  -5   40.58    1.46
   4   1   5   40.79    1.35
   4   1   5   39.72    1.39
   4   1   5   41.12    1.40
   4   1   5   39.11    1.35
  -4   1  -5   40.28    1.36
   5  -1   5    1.44    0.60
   5  -1   5    1.68    0.56
  -5  -1  -5    1.66    0.59
   5  -1   5    1.42    0.51
   5  -1   5    1.17    0.54
   5   1   5    1.86    0.55
   5   1   5    0.59    0.48
  -5   1  -5    0.50    0.56
  -5   1  -5    1.48    0.51
   5   1   5    1.08    0.51
   5   1   5    0.85    0.59
   6  -1   5   36.11    1.56
  -6  -1  -5   37.38    1.65
  -6  -1  -5   38.31    1.71
  -6   1  -5   36.88    1.64
   6   1   5   39.69    1.61
   6   1   5   37.97    1.58
   7  -1   5    2.21    0.75
   7  -1   5    2.65    0.80
  -7  -1  -5    3.29    0.83
   7   1   5    2.15    0.68
  -7   1  -5    2.78    0.78
   7   1   5    2.03    0.76
  -8  -1  -5   44.13    2.13
   8  -1   5   38.81    1.80
   8  -1   5   40.49    1.94
  -8   1  -5   43.75    2.07
   8   1   5   42.88    2.02
   8   1   5   39.74    1.78
   8  -2  -5    2.99    0.58
  -8  -2   5    1.55    0.36
   8  -2  -5    3.28    0.83
   8  -2  -5    2.84    0.83
   8   2  -5    2.89    0.84
   8   2  -5    2.00    0.75
   7  -2  -5   43.08    1.40
   7  -2  -5   40.42    1.62
  -7  -2   5   41.84    1.22
   7  -2  -5   44.61    1.76
   7   2  -5   44.37    1.76
   7   2  -5   43.10    1.71
  -7   2   5   42.77    1.41
   7   2  -5   40.91    1.11
   6  -2  -5   13.83    0.79
   6  -2  -5   13.84    0.94
   6  -2  -5   14.57    0.99
  -6  -2   5   13.33    0.58
   6   2  -5   14.39    0.60
   6   2  -5   13.92    1.03
  -6   2   5   12.87    0.79
   6   2  -5   12.93    0.96
   6   2  -5   14.97    1.05
   5  -2  -5   17.29    0.99
  -5  -2   5   19.21    0.57
   5  -2  -5   19.32    0.91
   5  -2  -5   18.27    0.83
   5  -2  -5   18.61    0.88
  -5  -2   5   17.25    0.92
  -5   2   5   19.24    1.17
   5   2  -5   18.92    1.17
  -5   2   5   18.06    0.80
   5   2  -5   19.10    0.57
   5   2  -5   18.76    1.19
   5   2  -5   19.24    0.98
   4  -2  -5    0.21    0.27
   4  -2  -5    0.07    0.27
  -4  -2   5   -0.25    0.31
   4  -2  -5   -0.74    0.55
  -4  -2   5    0.13    0.13
   4  -2  -5   -0.38    0.35
  -4   2   5   -0.06    0.32
  -4   2   5   -0.10    0.27
   4   2  -5    0.08    0.37
   4   2  -5   -0.19    0.35
   4   2  -5    0.05    0.32
  -3  -2   5   39.80    1.17
   3  -2  -5   41.20    1.06
   3  -2  -5   40.42    1.04
   3  -2  -5   40.16    1.03
  -3  -2   5   39.16    1.12
   3  -2  -5   42.56    1.21
   3   2  -5   41.32    1.16
   3   2  -5   41.45    1.22
  -3   2   5   40.58    1.17
  -3   2   5   40.99    1.04
   2  -2  -5    0.48    0.29
   2  -2  -5    0.27    0.19
  -2  -2   5    0.21    0.26
  -2  -2   5    0.03    0.26
   2  -2  -5    0.43    0.25
   2  -2  -5    0.30    0.20
  -2  -2   5    0.25    0.09
  -2  -2   5    0.39    0.10
   2   2  -5    0.21    0.24
  -2   2   5    0.36    0.26
   2   2  -5   -0.01    0.27
  -2   2   5   -0.10    0.23
  -1  -2   5  139.87    2.39
  -1  -2   5  140.96    2.58
   1  -2  -5  144.41    2.44
  -1  -2   5  138.16    2.48
   1  -2  -5  134.96    2.52
   1  -2  -5  140.72    2.57
  -1   2   5  138.16    2.56
   1   2  -5  136.83    2.38
   1   2  -5  137.74    2.48
  -1   2   5  135.28    2.35
   1   2  -5  138.32    2.58
  -1   2   5  138.90    2.53
   0  -2   5    6.17    0.44
   0  -2  -5    5.91    0.33
   0  -2   5    5.85    0.36
   0  -2   5    5.94    0.40
   0  -2  -5    5.23    0.42
   0   2  -5    5.43    0.45
   0   2  -5    5.42    0.37
   0   2   5    6.07    0.44
   0   2   5    5.97    0.41
   0   2   5    5.67    0.42
   0   2   5    5.62    0.32
   0   2  -5    6.70    0.39
  -1  -2  -5   10.00    0.49
   1  -2   5   10.12    0.57
   1  -2   5   10.33    0.52
  -1  -2  -5   10.11    0.54
  -1  -2  -5    9.37    0.52
   1  -2   5    9.57    0.45
  -1   2  -5    9.37    0.53
  -1   2  -5   10.18    0.52
  -1   2  -5    9.56    0.46
   1   2   5    9.50    0.51
   1   2   5    9.41    0.49
   1   2   5   10.18    0.56
   2  -2   5    1.86    0.36
   2  -2   5    1.97    0.43
  -2  -2  -5    1.67    0.39
  -2  -2  -5    1.94    0.40
   2  -2   5    2.18    0.42
  -2  -2  -5    1.31    0.38
   2  -2   5    1.38    0.52
  -2   2  -5    1.57    0.50
  -2   2  -5    1.54    0.42
   2   2   5    1.77    0.42
   2   2   5    1.83    0.37
  -3  -2  -5    1.00    0.41
   3  -2   5    0.82    0.44
  -3  -2  -5    0.90    0.36
   3  -2   5    1.20    0.41
   3  -2   5    1.20    0.35
   3  -2   5    1.19    0.41
   3   2   5    0.74    0.37
  -3   2  -5    1.50    0.43
  -3   2  -5    0.44    0.38
   3   2   5    0.94    0.36
   3   2   5    1.05    0.40
   3   2   5    0.73    0.36
   4  -2   5   25.89    1.07
  -4  -2  -5   23.90    1.06
   4  -2   5   24.57    1.12
   4  -2   5   24.54    1.11
   4  -2   5   23.06    1.00
  -4  -2  -5   23.53    1.13
   4   2   5   26.14    1.09
   4   2   5   23.91    1.04
   4   2   5   22.90    1.07
  -4   2  -5   24.09    1.33
  -4   2  -5   22.57    1.06
   5  -2   5   25.17    1.23
  -5  -2  -5   21.99    1.20
   5  -2   5   24.38    1.16
  -5  -2  -5   20.34    1.19
   5  -2   5   21.91    1.17
   5  -2   5   22.82    1.10
  -5   2  -5   21.28    1.20
   5   2   5   23.45    1.17
   5   2   5   23.47    1.13
   5   2   5   19.94    1.09
  -5   2  -5   22.15    1.12
   5   2   5   20.40    1.12
  -6  -2  -5    7.99    0.79
   6  -2   5    9.25    0.99
   6  -2   5    9.49    0.96
  -6   2  -5    8.81    0.99
   6   2   5    9.69    0.98
   6   2   5    9.35    0.92
   7  -2   5   16.73    1.25
  -7  -2  -5   14.94    1.28
   7  -2   5   15.30    1.20
   7   2   5   13.35    1.18
   7   2   5   15.09    1.21
  -7   2  -5   13.28    1.22
   8  -3  -5    1.94    0.79
   8  -3  -5    2.63    0.63
   8   3  -5    0.59    0.73
   8   3  -5    1.73    0.32
   8   3  -5    0.91    0.68
   8   3  -5    2.21    0.32
  -8   3   5    1.24    0.56
   7  -3  -5    2.16    0.63
   7  -3  -5    2.10    0.68
  -7  -3   5    2.13    0.31
   7  -3  -5    2.13    0.64
   7   3  -5    1.92    0.66
   7   3  -5    2.34    0.32
   7   3  -5    2.73    0.72
  -7   3   5    1.63    0.52
   6  -3  -5   62.51    1.85
   6  -3  -5   61.51    1.68
  -6  -3   5   60.01    1.25
   6   3  -5   60.24    2.01
  -6   3   5   60.03    1.68
   6   3  -5   58.02    1.22
   6   3  -5   59.63    1.94
  -5  -3   5    0.38    0.42
   5  -3  -5    0.36    0.37
   5  -3  -5    0.23    0.38
   5  -3  -5    0.64    0.39
   5  -3  -5    0.16    0.38
   5   3  -5    0.34    0.44
  -5   3   5   -0.03    0.36
   5   3  -5   -0.29    0.43
   5   3  -5    0.19    0.50
  -4  -3   5    1.72    0.42
   4  -3  -5    0.51    0.30
   4  -3  -5    1.19    0.32
   4  -3  -5    0.91    0.34
   4  -3  -5    1.65    0.44
  -4   3   5    1.52    0.36
   4   3  -5    1.42    0.41
  -4   3   5    1.53    0.42
   4   3  -5    1.52    0.45
   4   3  -5    1.08    0.40
   3  -3  -5   70.83    1.69
  -3  -3   5   70.20    1.62
   3  -3  -5   70.82    1.60
   3  -3  -5   70.48    1.50
   3  -3  -5   71.09    1.51
  -3  -3   5   70.67    1.72
   3   3  -5   74.03    1.75
  -3   3   5   70.85    1.59
  -3   3   5   70.01    1.67
   3   3  -5   70.14    1.63
   2  -3  -5  116.40    2.27
  -2  -3   5  115.26    2.34
  -2  -3   5  112.92    2.17
  -2  -3   5  112.33    1.83
   2  -3  -5  115.10    2.22
   2  -3  -5  110.90    2.01
   2  -3  -5  112.60    2.01
   2   3  -5  114.42    2.18
   2   3  -5  114.43    2.32
  -2   3   5  115.27    2.26
  -2   3   5  113.63    2.21
  -1  -3   5    0.33    0.19
   1  -3  -5    0.28    0.26
   1  -3  -5    0.45    0.26
  -1  -3   5    0.42    0.20
   1  -3  -5    0.38    0.13
  -1  -3   5    0.14    0.25
  -1   3   5    0.23    0.24
   1   3  -5    0.24    0.18
   1   3  -5    0.48    0.18
   1   3  -5    0.19    0.28
  -1   3   5    0.62    0.12
  -1   3   5    0.09    0.24
   0  -3   5   29.30    0.81
   0  -3  -5   28.75    0.86
   0  -3   5   28.98    0.71
   0  -3  -5   28.25    0.67
   0  -3  -5   29.12    0.83
   0  -3   5   28.39    0.86
   0   3  -5   29.00    0.80
   0   3   5   29.86    0.68
   0   3   5   28.19    0.86
   0   3   5   28.19    0.82
   0   3  -5   28.25    0.70
   0   3  -5   29.16    0.89
   1  -3   5    1.81    0.37
  -1  -3  -5    1.58    0.28
   1  -3   5    1.92    0.28
  -1  -3  -5    1.85    0.29
   1  -3   5    1.94    0.37
  -1   3  -5    1.82    0.26
   1   3   5    2.30    0.29
   1   3   5    1.66    0.36
  -1   3  -5    2.10    0.39
  -1   3  -5    1.63    0.36
   1   3   5    2.27    0.33
   1   3   5    1.79    0.35
   2  -3   5  519.94    8.54
   2  -3   5  511.58    8.53
   2  -3   5  518.28    8.71
   2  -3   5  518.38    8.77
  -2  -3  -5  522.00    8.63
  -2  -3  -5  496.54    8.64
   2   3   5  520.07    8.73
   2   3   5  523.00    8.90
   2   3   5  514.60    8.64
  -2   3  -5  504.31    8.69
  -2   3  -5  524.17    9.01
   3  -3   5    6.81    0.63
  -3  -3  -5    8.01    0.66
  -3  -3  -5    6.77    0.58
   3  -3   5    7.56    0.58
   3  -3   5    7.05    0.55
   3  -3   5    7.79    0.63
  -3   3  -5    7.84    0.65
  -3   3  -5    7.09    0.66
   3   3   5    6.06    0.53
   3   3   5    7.65    0.63
   3   3   5    7.79    0.61
   3   3   5    8.07    0.63
  -4  -3  -5   98.64    2.34
   4  -3   5   99.33    2.33
  -4  -3  -5   91.64    2.70
   4  -3   5   95.38    2.41
   4  -3   5   99.05    2.30
   4  -3   5  102.56    2.51
   4   3   5   97.37    2.40
   4   3   5   99.55    2.35
  -4   3  -5   98.86    2.41
   4   3   5  106.56    2.43
  -5  -3  -5   14.89    1.06
   5  -3   5   15.07    1.06
  -5  -3  -5   15.21    0.96
   5  -3   5   16.12    1.05
   5  -3   5   15.29    0.98
   5  -3   5   15.41    0.93
  -5   3  -5   15.57    1.01
   5   3   5   14.25    1.00
   5   3   5   15.69    0.97
   5   3   5   16.43    1.16
  -5   3  -5   14.39    1.05
   5   3   5   14.87    1.00
  -6  -3  -5   27.43    1.24
   6  -3   5   29.66    1.45
   6  -3   5   30.50    1.40
  -6  -3  -5   28.91    1.49
   6   3   5   28.62    1.41
   6   3   5   30.44    1.35
  -6   3  -5   29.04    1.46
  -7  -3  -5    5.58    1.04
   7  -3   5    5.22    0.87
   7  -3   5    4.69    0.88
   7   3   5    5.08    0.89
   7   3   5    5.77    0.82
  -7   3  -5    4.31    0.88
   8  -4  -5    5.14    0.87
   8  -4  -5    4.78    1.08
   8  -4  -5    4.02    0.81
   8   4  -5    6.91    1.02
   8   4  -5    4.48    0.32
   8   4  -5    3.75    0.87
   8   4  -5    5.24    0.36
   7  -4  -5    7.23    0.93
   7  -4  -5    7.88    0.83
   7   4  -5    7.75    0.37
  -7   4   5    7.92    0.82
   7   4  -5    7.33    0.91
   7   4  -5    8.22    0.99
   7   4  -5    6.85    0.36
   6  -4  -5    4.07    0.85
   6  -4  -5    3.80    0.67
   6  -4  -5    4.12    0.65
   6  -4  -5    4.03    0.61
   6   4  -5    3.60    0.27
   6   4  -5    3.74    0.80
   6   4  -5    3.43    0.84
  -6   4   5    3.05    0.59
  -5  -4   5   97.07    2.36
   5  -4  -5   93.30    2.20
   5  -4  -5  100.39    2.27
   5  -4  -5   99.64    2.43
   5  -4  -5   99.48    2.27
  -5   4   5   98.40    2.68
  -5   4   5   96.52    2.25
   5   4  -5  100.62    2.70
   5   4  -5   96.48    2.48
   5   4  -5   97.12    2.50
  -4  -4   5   -0.12    0.31
   4  -4  -5    0.04    0.30
   4  -4  -5   -0.27    0.35
   4  -4  -5   -0.38    0.30
   4  -4  -5    0.06    0.34
   4   4  -5   -0.09    0.37
   4   4  -5   -0.13    0.32
   4   4  -5    0.15    0.39
  -4   4   5   -0.38    0.27
  -4   4   5    0.17    0.28
   3  -4  -5   -0.49    0.21
  -3  -4   5   -0.01    0.34
   3  -4  -5   -0.29    0.21
   3  -4  -5   -0.09    0.30
  -3  -4   5    0.15    0.28
   3  -4  -5    0.20    0.33
  -3   4   5    0.46    0.33
   3   4  -5    0.40    0.37
   3   4  -5    0.49    0.34
  -3   4   5    0.31    0.32
  -2  -4   5   88.16    1.91
   2  -4  -5   83.84    1.59
  -2  -4   5   84.03    1.43
   2  -4  -5   83.47    1.82
   2  -4  -5   83.13    1.51
   2  -4  -5   85.47    1.83
  -2  -4   5   85.77    1.71
  -2   4   5   84.00    1.82
   2   4  -5   84.45    1.90
   2   4  -5   84.74    1.71
   2   4  -5   83.35    1.43
  -1  -4   5  162.80    2.78
   1  -4  -5  162.05    2.96
  -1  -4   5  162.21    2.79
   1  -4  -5  160.50    3.01
  -1  -4   5  159.11    3.02
  -1   4   5  159.99    2.95
   1   4  -5  161.06    2.79
   1   4  -5  160.05    3.04
   1   4  -5  161.71    2.78
  -1   4   5  159.46    3.00
   0  -4  -5   16.34    0.63
   0  -4  -5   15.95    0.46
   0  -4   5   16.46    0.49
   0  -4   5   16.76    0.63
   0  -4  -5   16.34    0.69
   0  -4   5   16.62    0.69
   0   4   5   16.26    0.68
   0   4  -5   16.14    0.50
   0   4   5   16.12    0.63
   0   4  -5   16.43    0.71
   0   4  -5   16.10    0.64
   0   4   5   15.94    0.45
  -1  -4  -5    5.59    0.43
   1  -4   5    6.09    0.63
   1  -4   5    6.79    0.57
  -1  -4  -5    5.69    0.43
   1  -4   5    5.70    0.37
  -1   4  -5    5.50    0.54
   1   4   5    5.61    0.41
  -1   4  -5    5.48    0.38
   1   4   5    5.59    0.52
  -1   4  -5    6.45    0.62
   1   4   5    6.13    0.43
  -2  -4  -5   60.18    1.49
   2  -4   5   62.53    1.58
   2  -4   5   65.16    1.63
   2  -4   5   62.20    1.41
  -2  -4  -5   60.62    1.52
   2  -4   5   60.79    1.40
   2   4   5   58.20    1.72
   2   4   5   60.60    1.51
   2   4   5   58.92    1.62
   2   4   5   60.08    1.53
  -2   4  -5   59.99    1.58
  -2   4  -5   61.36    1.58
   3  -4   5    1.28    0.33
  -3  -4  -5    0.77    0.37
  -3  -4  -5    1.05    0.41
   3  -4   5    0.77    0.41
   3  -4   5    1.20    0.35
   3  -4   5    0.77    0.44
   3   4   5    0.84    0.37
   3   4   5    0.90    0.39
  -3   4  -5    1.08    0.43
   3   4   5    0.96    0.40
  -3   4  -5    1.03    0.43
   3   4   5    1.24    0.39
  -4  -4  -5    0.30    0.44
   4  -4   5    0.23    0.60
   4  -4   5    1.82    0.45
   4  -4   5    0.55    0.46
   4  -4   5    0.24    0.44
   4   4   5    0.36    0.42
  -4   4  -5    0.60    0.54
   4   4   5    0.24    0.42
   4   4   5    0.58    0.36
  -4   4  -5    1.11    0.49
   4   4   5    0.74    0.44
   5  -4   5    2.01    0.67
   5  -4   5    1.75    0.64
   5  -4   5    0.39    0.48
  -5  -4  -5    3.18    0.69
   5  -4   5    1.55    0.48
  -5  -4  -5    2.49    0.62
  -5   4  -5    0.41    0.55
   5   4   5    2.27    0.60
   5   4   5    1.24    0.63
  -5   4  -5    1.42    0.57
  -6  -4  -5    6.01    0.90
   6  -4   5    4.29    0.83
   6  -4   5    5.74    0.80
  -6  -4  -5    6.08    0.74
  -6   4  -5    6.40    0.91
   6   4   5    5.98    0.86
   7  -4   5   12.62    1.29
   7  -4   5   11.77    1.13
  -7  -4  -5   11.73    1.21
   7   4   5    9.28    0.98
  -7   4  -5   10.07    1.14
   7   4   5   12.12    1.15
   8  -5  -5    0.73    0.55
   8  -5  -5   -0.15    0.55
   8   5  -5   -0.61    0.77
   8   5  -5   -0.10    0.70
   7  -5  -5    4.55    0.72
   7  -5  -5    4.12    0.80
   7  -5  -5    3.76    0.84
  -7   5   5    3.60    0.66
   7   5  -5    3.68    0.82
   7   5  -5    5.28    0.89
   6  -5  -5    9.34    0.76
   6  -5  -5    9.99    0.96
   6   5  -5    9.39    0.98
  -6   5   5    9.27    0.88
   6   5  -5    8.43    1.03
   5  -5  -5   11.97    0.90
  -5  -5   5   12.13    0.80
   5  -5  -5   11.63    0.74
   5  -5  -5   12.60    0.87
   5  -5  -5   12.79    0.77
  -5   5   5   11.25    0.78
   5   5  -5    9.95    0.85
   5   5  -5   11.73    0.94
  -5   5   5   11.26    0.84
   5   5  -5   12.93    1.00
   4  -5  -5    0.16    0.37
   4  -5  -5    0.10    0.31
   4  -5  -5   -0.34    0.39
   4  -5  -5    0.24    0.35
  -4  -5   5    1.59    0.39
   4   5  -5    0.81    0.36
   4   5  -5   -0.12    0.39
   4   5  -5    0.65    0.43
  -4   5   5    0.50    0.35
  -4   5   5    0.07    0.35
  -3  -5   5    0.04    0.34
   3  -5  -5    0.36    0.22
   3  -5  -5    0.64    0.35
  -3  -5   5    0.20    0.31
   3  -5  -5    0.29    0.23
   3  -5  -5    0.27    0.32
  -3   5   5    0.36    0.32
   3   5  -5    0.37    0.28
   3   5  -5    0.70    0.40
  -3   5   5    0.47    0.31
   2  -5  -5  202.43    3.35
   2  -5  -5  204.69    3.35
  -2  -5   5  202.29    3.85
   2  -5  -5  211.85    3.77
   2  -5  -5  210.34    3.83
  -2  -5   5  207.79    3.59
   2   5  -5  206.64    3.59
   2   5  -5  205.21    3.39
   2   5  -5  208.92    3.92
  -2   5   5  203.92    3.77
  -2   5   5  201.18    3.79
   1  -5  -5   14.00    0.70
  -1  -5   5   14.18    0.54
  -1  -5   5   14.23    0.48
   1  -5  -5   14.97    0.63
  -1  -5   5   14.71    0.71
  -1   5   5   15.31    0.63
  -1   5   5   14.55    0.80
   1   5  -5   14.87    0.72
   1   5  -5   14.69    0.56
   1   5  -5   15.32    0.48
   0  -5   5    2.10    0.22
   0  -5  -5    1.94    0.40
   0  -5  -5    1.70    0.21
   0  -5  -5    1.73    0.33
   0  -5   5    1.48    0.34
   0   5  -5    2.10    0.22
   0   5   5    2.36    0.48
   0   5  -5    1.60    0.33
   0   5   5    2.06    0.21
   0   5  -5    2.49    0.42
   0   5   5    2.24    0.34
  -1  -5  -5  102.43    2.14
  -1  -5  -5  106.12    2.03
   1  -5   5  103.87    1.94
   1  -5   5  104.10    1.94
   1  -5   5  106.19    2.23
   1  -5   5  105.81    2.24
   1   5   5  102.49    2.22
   1   5   5  104.89    2.27
  -1   5  -5  105.00    2.22
  -1   5  -5  104.49    2.24
   1   5   5  106.08    2.35
   1   5   5  104.59    2.02
   2  -5   5  353.64    6.05
   2  -5   5  365.18    6.38
  -2  -5  -5  358.67    6.25
   2  -5   5  357.74    6.06
  -2  -5  -5  361.06    6.20
   2  -5   5  353.67    6.31
   2   5   5  357.56    6.28
   2   5   5  352.34    6.17
  -2   5  -5  380.97    6.40
  -2   5  -5  351.01    6.33
   2   5   5  358.68    6.29
   2   5   5  355.47    6.23
   3  -5   5   40.65    1.18
   3  -5   5   41.04    1.36
  -3  -5  -5   43.12    1.34
   3  -5   5   43.57    1.43
   3  -5   5   42.60    1.20
   3   5   5   42.50    1.30
  -3   5  -5   42.92    1.38
   3   5   5   42.18    1.31
   3   5   5   42.01    1.29
  -3   5  -5   43.45    1.40
   3   5   5   39.04    1.27
   3   5   5   40.07    1.29
   4  -5   5  127.88    2.96
   4  -5   5  121.80    2.71
   4  -5   5  127.41    2.74
  -4  -5  -5  129.87    3.25
   4   5   5  121.11    2.76
  -4   5  -5  125.77    2.91
   4   5   5  122.48    2.86
   4   5   5  128.26    2.81
   4   5   5  128.79    2.88
  -4   5  -5  115.07    3.20
   5  -5   5    1.78    0.64
   5  -5   5    2.57    0.59
   5  -5   5    1.95    0.51
  -5  -5  -5    1.66    0.71
   5   5   5    2.63    0.62
  -5   5  -5    2.45    0.64
   6  -5   5   20.45    1.17
  -6  -5  -5   19.02    1.10
   6  -5   5   21.66    1.32
  -6  -5  -5   19.51    1.29
   6   5   5   17.11    1.06
  -6   5  -5   19.24    1.24
   6   5   5   19.52    1.11
   6   5   5   18.82    1.20
  -7  -5  -5    3.85    0.90
   7  -5   5    3.31    0.78
   7  -5   5    4.58    0.93
   7   5   5    4.71    0.87
   7   5   5    5.42    0.87
  -7   5  -5    5.10    0.99
   8  -6  -5    1.08    0.61
   8  -6  -5   -0.28    0.74
   8  -6  -5    0.19    0.59
   8   6  -5    0.15    0.66
   7  -6  -5   44.80    1.78
   7  -6  -5   42.14    2.57
   7  -6  -5   42.55    1.64
   7   6  -5   39.82    1.66
   7   6  -5   44.35    1.88
   6  -6  -5    0.87    0.58
   6  -6  -5    0.71    0.57
   6  -6  -5    0.78    0.48
   6  -6  -5    0.15    0.53
   6   6  -5    0.62    0.59
  -6   6   5    0.41    0.57
   6   6  -5   -0.05    0.95
   5  -6  -5   25.83    1.18
   5  -6  -5   24.76    0.99
  -5  -6   5   25.83    1.09
   5  -6  -5   24.05    1.15
   5   6  -5   25.34    1.25
   5   6  -5   27.13    1.33
  -5   6   5   24.60    1.10
  -5   6   5   27.48    1.16
  -5   6   5   26.48    1.02
   5   6  -5   23.34    1.17
   4  -6  -5    4.12    0.56
  -4  -6   5    4.30    0.61
   4  -6  -5    4.37    0.45
   4  -6  -5    4.47    0.58
  -4  -6   5    4.34    0.53
  -4   6   5    4.30    0.55
  -4   6   5    3.92    0.55
   4   6  -5    4.07    0.51
   4   6  -5    3.95    0.60
  -4   6   5    4.38    0.48
  -3  -6   5   23.50    0.99
   3  -6  -5   24.24    0.92
   3  -6  -5   23.62    0.96
   3  -6  -5   23.25    0.67
  -3  -6   5   23.38    0.84
  -3   6   5   24.77    0.96
   3   6  -5   23.30    0.46
   3   6  -5   23.58    0.47
  -3   6   5   24.06    0.90
   3   6  -5   22.81    1.00
   3   6  -5   23.00    0.80
  -2  -6   5    8.70    0.45
   2  -6  -5    8.41    0.56
   2  -6  -5    8.32    0.64
  -2  -6   5    8.56    0.63
   2  -6  -5    8.17    0.24
  -2  -6   5    8.77    0.39
   2  -6  -5    8.64    0.24
   2   6  -5    8.55    0.65
  -2   6   5    8.62    0.55
  -2   6   5    9.55    0.63
   2   6  -5    9.04    0.40
   2   6  -5    9.24    0.48
  -1  -6   5    0.26    0.17
  -1  -6   5    0.24    0.26
   1  -6  -5    0.19    0.27
  -1  -6   5    0.12    0.33
   1   6  -5    0.87    0.20
  -1   6   5    0.27    0.28
  -1   6   5    0.17    0.26
   1   6  -5    0.38    0.28
   0  -6  -5   42.95    1.12
   0  -6   5   37.61    1.09
   0  -6   5   39.74    1.18
   0  -6   5   41.94    0.83
   0   6   5   41.04    1.21
   0   6   5   41.18    0.85
   0   6   5   40.65    1.08
   0   6   5   42.50    0.86
   0   6  -5   40.03    1.23
   0   6  -5   41.48    0.83
   0   6  -5   40.96    1.12
  -1  -6  -5   13.51    0.59
   1  -6   5   14.13    0.49
  -1  -6  -5   15.03    0.71
   1  -6   5   14.41    0.74
   1  -6   5   14.03    0.87
  -1  -6  -5   15.48    0.76
   1  -6   5   15.37    0.50
  -1   6  -5   14.56    0.77
  -1   6  -5   15.32    0.75
   1   6   5   14.11    0.65
   1   6   5   15.62    0.76
   1   6   5   14.07    0.57
   2  -6   5   57.03    1.31
   2  -6   5   58.59    1.62
  -2  -6  -5   57.96    1.47
   2  -6   5   58.11    1.33
  -2  -6  -5   61.28    1.53
   2  -6   5   58.53    1.58
  -2   6  -5   57.88    1.60
   2   6   5   57.53    1.44
  -2   6  -5   58.09    1.58
   2   6   5   56.18    1.54
   2   6   5   58.07    1.55
   2   6   5   57.05    1.48
  -3  -6  -5    0.24    0.39
   3  -6   5    0.73    0.47
   3  -6   5    0.94    0.37
   3  -6   5    0.86    0.30
   3  -6   5    0.97    0.44
   3   6   5    0.64    0.37
  -3   6  -5    0.96    0.45
   3   6   5    0.97    0.43
  -3   6  -5    1.28    0.48
   3   6   5    0.27    0.35
   3   6   5    0.23    0.42
   3   6   5    0.35    0.36
   4  -6   5   23.81    1.01
  -4  -6  -5   24.44    1.16
   4  -6   5   22.73    1.01
   4  -6   5   22.92    1.20
   4  -6   5   24.23    1.36
   4   6   5   22.40    1.10
   4   6   5   21.38    1.07
  -4   6  -5   23.08    1.17
   4   6   5   24.44    1.30
  -4   6  -5   21.28    1.13
   4   6   5   22.65    1.10
   4   6   5   22.84    1.08
   5  -6   5   17.81    1.18
   5  -6   5   20.22    1.09
   5  -6   5   17.37    0.96
   5   6   5   19.71    1.15
   5   6   5   17.98    0.98
   5   6   5   18.14    1.02
   6  -6   5   13.63    1.14
   6  -6   5   11.85    0.99
  -6  -6  -5   11.39    1.11
   6   6   5   11.00    1.02
  -6   6  -5   10.94    1.05
   6   6   5   12.22    1.01
   7  -6   5   17.88    1.37
   7  -6   5   20.07    1.39
  -7   6  -5   18.94    1.47
   7   6   5   17.72    1.22
   8  -7  -5    2.14    0.68
   8  -7  -5    2.25    0.69
   8  -7  -5    1.25    0.85
   8   7  -5    2.20    0.83
   7  -7  -5    3.78    0.83
   7  -7  -5    4.53    0.79
   7  -7  -5    3.87    0.67
   7   7  -5    2.97    0.77
   7   7  -5    3.43    0.86
   6  -7  -5   14.88    0.89
   6  -7  -5   13.96    1.04
   6  -7  -5   17.64    1.14
  -6   7   5   13.87    0.93
   6   7  -5   13.76    1.15
  -6   7   5   14.18    0.98
  -5  -7   5    0.24    0.40
   5  -7  -5    0.43    0.51
   5  -7  -5    0.27    0.47
   5  -7  -5    0.00    0.35
  -5   7   5    0.67    0.39
   5   7  -5    0.52    0.55
   5   7  -5    0.87    0.46
  -5   7   5    0.29    0.44
   4  -7  -5    1.51    0.50
   4  -7  -5    1.88    0.48
   4  -7  -5    1.69    0.36
  -4  -7   5    1.79    0.43
  -4   7   5    2.33    0.47
   4   7  -5    1.68    0.40
  -4   7   5    1.33    0.48
   4   7  -5    1.66    0.54
  -4   7   5    1.60    0.35
   3  -7  -5   67.89    1.37
  -3  -7   5   71.58    1.68
  -3  -7   5   68.78    1.31
   3  -7  -5   67.88    1.69
  -3  -7   5   72.37    1.87
   3  -7  -5   67.95    1.81
   3   7  -5   66.45    1.27
   3   7  -5   70.72    1.87
  -3   7   5   67.30    1.69
  -3   7   5   67.04    1.81
  -3   7   5   69.01    1.37
   3   7  -5   68.15    1.57
  -2  -7   5  289.82    4.87
  -2  -7   5  288.20    4.86
   2  -7  -5  290.27    5.29
  -2  -7   5  288.98    5.29
   2  -7  -5  285.17    5.34
   2   7  -5  288.09    4.86
  -2   7   5  288.51    5.09
   2   7  -5  292.15    4.88
  -2   7   5  285.22    5.27
   2   7  -5  306.29    5.37
  -1  -7   5   14.07    0.41
   1  -7  -5   14.19    0.77
   1  -7  -5   15.01    0.67
  -1  -7   5   15.34    0.75
  -1  -7   5   13.64    0.62
   1   7  -5   14.82    0.63
   1   7  -5   13.98    0.72
  -1   7   5   14.58    0.76
   1   7  -5   14.49    0.42
   0  -7   5   47.38    1.34
   0  -7  -5   46.74    1.22
   0  -7   5   48.73    0.89
   0  -7   5   49.42    1.33
   0  -7  -5   50.14    1.41
   0   7   5   49.50    0.99
   0   7  -5   50.02    1.34
   0   7   5   48.98    0.99
   0   7   5   47.21    1.37
   0   7  -5   51.25    1.41
  -1  -7  -5   19.74    0.88
   1  -7   5   19.72    0.55
  -1  -7  -5   19.33    0.88
   1  -7   5   19.23    0.91
   1  -7   5   19.50    0.86
   1  -7   5   18.54    0.53
   1   7   5   18.35    0.68
  -1   7  -5   18.54    0.85
   1   7   5   17.77    0.73
   1   7   5   19.91    0.87
   1   7   5   19.29    0.68
  -1   7  -5   20.80    0.90
   2  -7   5  237.52    4.17
   2  -7   5  247.01    4.63
   2  -7   5  244.67    4.56
   2  -7   5  238.03    4.17
  -2  -7  -5  253.51    4.48
  -2  -7  -5  234.79    4.63
   2   7   5  237.69    4.42
   2   7   5  238.63    4.52
   2   7   5  242.00    4.38
  -2   7  -5  243.63    4.57
   2   7   5  236.72    4.52
  -2   7  -5  235.66    4.58
   3  -7   5   34.57    1.06
   3  -7   5   35.65    1.11
  -3  -7  -5   32.99    1.24
   3  -7   5   34.67    1.29
   3  -7   5   33.64    1.52
   3   7   5   34.73    1.21
   3   7   5   34.45    1.19
  -3   7  -5   32.67    1.30
   3   7   5   35.24    1.23
   3   7   5   33.01    1.23
  -3   7  -5   35.87    1.30
   3   7   5   34.51    1.22
   4  -7   5   14.35    0.83
  -4  -7  -5   12.93    0.96
   4  -7   5   14.37    1.08
   4  -7   5   11.98    0.75
   4  -7   5   12.89    0.95
   4   7   5   11.06    1.02
   4   7   5   14.30    0.95
  -4   7  -5   13.61    1.02
   4   7   5   14.50    0.94
   4   7   5   14.69    0.97
   4   7   5   14.75    0.94
  -4   7  -5   13.31    0.97
   5  -7   5   16.64    0.93
  -5  -7  -5   15.35    1.09
   5  -7   5   17.14    0.97
   5  -7   5   16.32    1.17
   5   7   5   15.55    0.98
  -5   7  -5   16.99    1.20
   5   7   5   15.75    0.98
   5   7   5   13.89    1.07
   5   7   5   14.88    1.05
   6  -7   5    5.67    0.81
  -6  -7  -5    4.56    0.86
   6  -7   5    5.48    0.90
  -6   7  -5    5.85    0.90
   6   7   5    5.41    0.82
   6   7   5    5.09    0.84
   7  -7   5    9.95    1.13
   7  -7   5   11.70    1.25
  -7   7  -5   11.27    1.28
   7   7   5   11.57    1.08
   7   7   5   10.26    1.44
   7  -8  -5   20.29    1.12
   7  -8  -5   19.23    1.27
   7  -8  -5   19.26    1.27
   7  -8  -5   21.22    1.32
   7   8  -5   19.71    1.41
   7   8  -5   20.59    1.22
   6  -8  -5    5.78    0.66
   6  -8  -5    8.45    1.08
   6  -8  -5    6.30    0.86
   6   8  -5    6.45    0.92
  -6   8   5    6.30    0.70
   5  -8  -5   28.90    1.04
   5  -8  -5   27.79    1.28
   5  -8  -5   28.69    1.23
  -5  -8   5   25.73    1.11
   5   8  -5   28.34    1.39
   5   8  -5   25.77    1.13
  -5   8   5   26.47    1.16
  -5   8   5   26.46    1.02
  -5   8   5   25.81    1.22
  -4  -8   5   32.86    1.12
  -4  -8   5   31.29    1.31
   4  -8  -5   33.35    1.21
   4  -8  -5   32.36    1.33
   4  -8  -5   31.99    0.95
  -4   8   5   33.85    0.96
   4   8  -5   31.86    1.32
   4   8  -5   32.63    0.66
  -4   8   5   32.84    1.18
   4   8  -5   33.73    1.13
   4   8  -5   32.89    1.38
  -4   8   5   31.63    1.27
   3  -8  -5    3.06    0.56
  -3  -8   5    3.10    0.31
   3  -8  -5    2.85    0.32
  -3  -8   5    2.67    0.52
   3  -8  -5    3.42    0.48
  -3  -8   5    3.00    0.63
  -3   8   5    2.87    0.54
   3   8  -5    3.45    0.56
  -3   8   5    3.96    0.49
  -3   8   5    3.61    0.32
   3   8  -5    3.77    0.33
   3   8  -5    3.80    0.42
   2  -8  -5   34.48    1.22
  -2  -8   5   37.27    1.22
  -2  -8   5   34.18    0.92
  -2  -8   5   34.12    0.84
   2  -8  -5   33.97    1.20
  -2   8   5   31.32    1.17
   2   8  -5   33.22    0.84
  -2   8   5   32.49    1.01
   2   8  -5   34.79    1.22
   2   8  -5   33.45    0.91
   1  -8  -5  222.31    4.23
   1  -8  -5  217.38    3.96
  -1  -8   5  220.52    3.96
  -1  -8   5  220.90    3.57
  -1  -8   5  213.91    4.15
  -1   8   5  217.48    3.95
   1   8  -5  224.79    4.21
  -1   8   5  217.54    4.22
   1   8  -5  220.18    3.95
   0  -8   5   70.08    1.77
   0  -8   5   73.72    1.96
   0  -8  -5   71.04    1.63
   0  -8  -5   72.59    1.85
   0   8   5   73.59    1.38
   0   8   5   72.87    1.84
   0   8   5   74.99    1.65
   0   8  -5   72.97    1.73
   0   8   5   71.57    1.38
   0   8  -5   71.19    1.81
   1  -8   5   62.64    1.19
   1  -8   5   63.35    1.65
   1  -8   5   61.56    1.68
   1  -8   5   62.10    1.19
  -1  -8  -5   63.91    1.74
  -1  -8  -5   62.51    1.68
   1   8   5   62.16    1.41
   1   8   5   62.57    1.41
   1   8   5   64.09    1.54
  -1   8  -5   64.56    1.70
   1   8   5   61.35    1.66
  -1   8  -5   61.62    1.67
  -2  -8  -5   16.57    0.80
   2  -8   5   17.09    0.96
   2  -8   5   16.75    0.61
   2  -8   5   17.12    0.93
   2  -8   5   15.56    0.61
   2   8   5   15.44    0.83
   2   8   5   16.60    0.88
  -2   8  -5   16.97    0.94
   2   8   5   17.03    0.77
   2   8   5   17.76    0.81
  -2   8  -5   17.08    0.90
   2   8   5   16.53    0.77
   3  -8   5   14.62    0.98
   3  -8   5   16.07    1.03
   3  -8   5   16.37    0.72
   3   8   5   14.97    0.84
  -3   8  -5   15.37    1.00
   3   8   5   14.98    0.83
   3   8   5   14.88    0.86
   3   8   5   14.55    0.87
  -3   8  -5   13.24    0.91
   3   8   5   15.37    0.84
   3   8   5   14.93    0.82
   4  -8   5    0.20    0.41
   4  -8   5   -0.19    0.42
   4  -8   5    0.40    0.61
   4  -8   5    0.77    0.54
  -4   8  -5    0.86    0.53
   4   8   5    0.22    0.45
   4   8   5    1.86    0.51
   4   8   5    0.49    0.49
   4   8   5   -0.07    0.47
   4   8   5    1.01    0.49
   4   8   5    0.10    0.46
   5  -8   5   15.71    0.95
   5  -8   5   15.64    1.17
   5  -8   5   16.09    0.94
   5   8   5   16.01    0.97
  -5   8  -5   15.53    1.10
   5   8   5   15.44    1.10
   5   8   5   16.19    1.05
   5   8   5   15.73    1.05
   6  -8   5    0.12    0.65
   6  -8   5    0.06    0.49
  -6   8  -5   -0.73    0.53
   6   8   5   -0.46    0.61
   6   8   5   -0.23    0.60
   6   8   5   -0.06    0.61
   7  -8   5    0.67    0.73
   7  -8   5    1.62    0.77
   7   8   5    0.17    0.70
   7   8   5    0.06    0.62
   7   8   5    1.19    0.69
   7  -9  -5    3.58    0.60
   7  -9  -5    3.16    0.63
   7  -9  -5    4.48    0.81
   7  -9  -5    4.45    0.87
   7   9  -5    3.34    0.70
   7   9  -5    3.72    0.99
   6  -9  -5   26.95    1.13
   6  -9  -5   26.27    1.37
   6  -9  -5   27.42    1.32
   6   9  -5   27.24    1.47
  -6   9   5   27.63    1.16
   6   9  -5   26.12    1.51
   5  -9  -5   27.10    1.00
   5  -9  -5   27.22    1.22
   5  -9  -5   28.14    1.35
  -5  -9   5   27.69    1.14
  -5   9   5   28.00    1.19
   5   9  -5   27.10    1.40
  -5   9   5   27.88    1.01
   5   9  -5   26.82    1.16
   4  -9  -5   -0.33    0.39
  -4  -9   5   -0.46    0.41
   4  -9  -5    0.19    0.31
   4  -9  -5   -0.37    0.51
  -4  -9   5    0.71    0.40
  -4   9   5    0.19    0.44
  -4   9   5   -0.11    0.28
  -4   9   5    0.10    0.49
   4   9  -5    0.02    0.19
   4   9  -5    0.73    0.41
   4   9  -5   -0.55    0.47
  -3  -9   5   14.49    0.91
   3  -9  -5   14.42    0.50
   3  -9  -5   15.14    1.15
  -3  -9   5   15.52    0.60
   3  -9  -5   14.39    0.77
  -3   9   5   15.98    0.82
  -3   9   5   15.44    0.50
   3   9  -5   14.72    0.59
  -3   9   5   15.56    0.94
   3   9  -5   15.81    0.98
   3   9  -5   14.84    0.69
  -2  -9   5   53.25    1.29
   2  -9  -5   55.56    1.43
  -2  -9   5   52.45    1.58
  -2  -9   5   53.64    1.14
   2  -9  -5   55.11    1.65
  -2   9   5   52.32    1.37
   2   9  -5   52.84    1.30
   2   9  -5   53.93    1.14
  -2   9   5   54.18    1.62
   2   9  -5   55.86    1.64
  -1  -9   5    0.52    0.38
  -1  -9   5    0.19    0.30
   1  -9  -5    0.85    0.45
   1  -9  -5    0.59    0.28
   1   9  -5    0.05    0.33
  -1   9   5    0.68    0.41
   1   9  -5    0.49    0.39
  -1   9   5    0.38    0.30
   0  -9  -5    6.36    0.68
   0  -9   5    6.91    0.61
   0  -9  -5    6.82    0.49
   0  -9   5    5.62    0.58
   0   9   5    7.09    0.37
   0   9   5    6.34    0.36
   0   9   5    5.72    0.63
   0   9  -5    6.67    0.65
   0   9   5    6.04    0.47
   0   9  -5    7.56    0.67
   1  -9   5   22.98    1.02
   1  -9   5   21.07    0.49
   1  -9   5   21.46    0.94
  -1  -9  -5   21.67    0.99
  -1  -9  -5   21.33    0.83
  -1   9  -5   23.14    1.01
   1   9   5   21.66    0.77
  -1   9  -5   22.38    1.05
   1   9   5   20.42    0.96
   1   9   5   19.60    0.75
   1   9   5   20.78    0.81
  -2  -9  -5  103.03    2.27
   2  -9   5   96.34    2.36
   2  -9   5   98.14    1.92
   2  -9   5   97.35    1.92
   2   9   5  102.19    2.27
   2   9   5  104.91    2.24
   2   9   5   99.36    2.20
  -2   9  -5  100.00    2.40
  -2   9  -5   99.21    2.46
   2   9   5  104.00    2.41
   2   9   5  102.04    2.42
   3  -9   5   13.74    0.93
   3  -9   5   13.71    0.82
   3  -9   5   12.79    1.01
   3  -9   5   12.94    0.67
  -3   9  -5   11.94    0.95
   3   9   5   12.47    0.87
   3   9   5   12.59    0.80
   3   9   5   13.59    0.86
   3   9   5   13.42    1.10
   3   9   5   12.45    0.79
   3   9   5   12.95    0.79
   4  -9   5   23.34    1.23
   4  -9   5   25.85    1.36
   4  -9   5   24.90    1.01
   4  -9   5   25.76    1.04
   4   9   5   24.54    1.22
   4   9   5   23.83    1.26
   4   9   5   24.79    1.16
  -4   9  -5   24.49    1.23
   4   9   5   25.23    1.14
   4   9   5   23.24    1.19
   4   9   5   26.69    1.23
   5  -9   5    1.43    0.66
   5  -9   5    1.36    0.53
   5  -9   5    1.89    0.51
   5   9   5    1.28    0.55
  -5   9  -5    0.98    0.64
   5   9   5    1.52    0.62
   5   9   5    1.16    0.55
   5   9   5    0.86    0.49
   6  -9   5    8.26    0.90
   6   9   5    7.32    0.87
   6   9   5    6.79    0.91
   6   9   5    8.56    1.11
  -6   9  -5    7.15    0.96
   7  -9   5   12.31    1.28
   7  -9   5   10.27    1.05
   7   9   5    9.95    1.05
   7   9   5   11.61    1.24
   7   9   5   11.02    1.27
  -7   9  -5   12.16    1.41
   7 -10  -5   29.60    1.28
   7 -10  -5   31.09    1.60
   7 -10  -5   29.19    1.55
   7 -10  -5   28.47    1.26
   7  10  -5   26.33    1.63
   7  10  -5   34.00    1.54
   6 -10  -5   14.28    1.05
   6 -10  -5   12.17    0.83
   6 -10  -5   12.78    1.11
   6  10  -5   13.54    0.99
   6  10  -5   12.44    1.17
  -6  10   5   12.03    0.81
  -5 -10   5    6.65    0.81
   5 -10  -5    5.68    0.71
   5 -10  -5    5.44    0.61
   5 -10  -5    6.73    0.87
   5  10  -5    6.44    0.69
  -5  10   5    5.18    0.66
   5  10  -5    5.42    0.86
  -5  10   5    6.29    0.59
   4 -10  -5   12.54    1.03
  -4 -10   5   11.23    0.71
   4 -10  -5   11.32    1.00
   4 -10  -5   12.51    0.61
   4  10  -5   12.16    0.52
   4  10  -5   11.15    0.50
   4  10  -5   11.95    0.73
  -4  10   5   12.50    0.59
  -4  10   5   12.79    0.97
  -4  10   5   13.04    0.81
   4  10  -5   12.57    1.00
  -3 -10   5    8.52    0.87
   3 -10  -5    7.01    0.36
  -3 -10   5    6.08    0.59
  -3 -10   5    6.82    0.51
   3 -10  -5    7.97    0.65
   3 -10  -5    7.29    0.80
  -3  10   5    6.75    0.66
  -3  10   5    7.31    0.37
   3  10  -5    7.59    0.81
   3  10  -5    7.08    0.52
   3  10  -5    7.25    0.52
  -3  10   5    6.80    0.79
  -2 -10   5   24.05    0.88
   2 -10  -5   24.51    0.93
   2 -10  -5   22.44    1.13
  -2 -10   5   21.63    1.05
   2  10  -5   22.83    0.64
   2  10  -5   25.60    1.15
   2  10  -5   23.74    0.98
  -2  10   5   23.84    0.91
  -2  10   5   24.27    1.15
   1 -10  -5  190.99    3.92
  -1 -10   5  182.16    3.74
  -1 -10   5  184.76    3.56
  -1  10   5  187.52    3.00
  -1  10   5  183.77    3.46
   1  10  -5  189.30    3.79
  -1  10   5  184.66    3.00
   1  10  -5  185.99    3.57
  -1  10   5  184.09    3.82
   0 -10  -5   27.46    1.18
   0 -10   5   28.52    1.13
   0 -10   5   29.11    1.12
   0  10  -5   30.56    1.18
   0  10   5   29.28    0.95
   0  10   5   29.09    0.76
   0  10   5   27.67    1.15
   0  10  -5   28.97    1.12
   0  10   5   28.76    0.76
  -1 -10  -5    5.59    0.68
   1 -10   5    5.10    0.61
   1 -10   5    5.79    0.69
  -1 -10  -5    6.53    0.58
   1  10   5    5.63    0.65
  -1  10  -5    4.64    0.64
   1  10   5    4.52    0.47
   1  10   5    5.05    0.49
   1  10   5    5.42    0.53
  -1  10  -5    6.08    0.69
   2 -10   5    1.10    0.25
   2 -10   5   -0.39    0.49
   2 -10   5    0.89    0.47
  -2 -10  -5    1.31    0.57
  -2 -10  -5    1.10    0.39
   2 -10   5    1.01    0.25
  -2  10  -5    2.25    0.67
   2  10   5    1.06    0.47
  -2  10  -5    0.78    0.52
   2  10   5    0.75    0.38
   2  10   5    0.51    0.37
   2  10   5    2.43    0.46
   3 -10   5    0.46    0.59
   3 -10   5   -0.49    0.56
   3 -10   5   -0.32    0.28
   3 -10   5    0.10    0.31
  -3  10  -5   -0.32    0.62
   3  10   5    0.19    0.39
   3  10   5    0.43    0.49
  -3  10  -5    0.42    0.55
   3  10   5   -0.34    0.43
   3  10   5    0.15    0.36
   4 -10   5   14.51    1.18
   4 -10   5   12.07    1.09
   4 -10   5   13.47    0.79
   4 -10   5   14.17    0.80
   4  10   5   15.44    1.03
   4  10   5   13.38    0.89
   4  10   5   13.37    1.03
   4  10   5   12.57    0.87
  -4  10  -5   14.21    1.02
   4  10   5   11.64    0.95
   4  10   5   12.96    0.96
   5 -10   5    2.39    0.56
   5 -10   5    2.74    0.54
   5 -10   5    1.77    0.74
   5  10   5    1.80    0.65
  -5  10  -5    1.67    0.68
   5  10   5    2.13    0.63
   5  10   5    1.82    0.59
   6 -10   5    1.40    0.59
   6 -10   5    1.25    0.74
   6  10   5    1.83    0.71
   6  10   5    2.28    0.65
  -6  10  -5    2.26    0.69
   6  10   5    1.66    0.66
   7 -11  -5    1.69    0.52
   7 -11  -5    1.40    0.69
   7 -11  -5    1.21    0.74
   7 -11  -5   -0.43    0.53
   7  11  -5   -0.49    0.71
   7  11  -5    0.96    0.64
   6 -11  -5    9.32    1.07
   6 -11  -5    6.85    0.73
   6 -11  -5    7.19    0.89
   6  11  -5    8.59    1.06
   6  11  -5    8.95    0.81
  -6  11   5    8.57    0.75
   5 -11  -5    2.45    0.62
   5 -11  -5    1.46    0.68
   5 -11  -5    2.99    0.47
  -5 -11   5    3.11    0.62
   5  11  -5    2.73    0.26
   5  11  -5    2.96    0.29
  -5  11   5    2.93    0.52
  -5  11   5    2.98    0.55
   5  11  -5    2.54    0.53
  -4 -11   5    9.64    0.65
   4 -11  -5    9.14    0.96
   4 -11  -5   11.29    0.56
  -4  11   5   10.05    0.73
  -4  11   5   10.34    0.55
   4  11  -5   10.37    0.54
   4  11  -5    9.62    0.53
   4  11  -5    9.71    0.70
   4  11  -5   10.17    1.07
   3 -11  -5   -0.26    0.17
   3 -11  -5   -0.21    0.53
   3 -11  -5    0.21    0.41
  -3 -11   5    0.06    0.45
  -3 -11   5   -0.46    0.29
   3  11  -5   -0.36    0.27
   3  11  -5   -0.39    0.47
  -3  11   5   -0.47    0.47
  -3  11   5    0.01    0.17
  -3  11   5   -0.25    0.36
   3  11  -5   -0.32    0.26
   2 -11  -5  199.18    3.70
  -2 -11   5  194.51    3.71
   2 -11  -5  194.38    4.11
   2  11  -5  195.40    4.05
   2  11  -5  193.11    3.67
   2  11  -5  194.09    3.26
   2  11  -5  192.66    3.25
  -2  11   5  194.29    4.09
  -2  11   5  193.51    3.67
  -1 -11   5   61.89    1.81
   1 -11  -5   61.69    1.56
  -1 -11   5   64.86    1.69
   1 -11  -5   62.27    1.89
  -1  11   5   61.52    1.52
  -1  11   5   63.37    1.14
   1  11  -5   61.04    1.66
   1  11  -5   61.18    1.81
  -1  11   5   62.64    1.89
   0 -11  -5    0.57    0.34
   0 -11   5    0.34    0.43
   0 -11  -5    0.03    0.47
   0 -11   5    1.36    0.54
   0  11   5    0.35    0.34
   0  11  -5    1.51    0.57
   0  11  -5    1.19    0.51
   0  11   5    1.01    0.26
   0  11   5    0.81    0.25
   1 -11   5   21.99    1.03
   1 -11   5   21.65    1.29
  -1 -11  -5   22.94    0.92
  -1 -11  -5   23.06    1.12
   1  11   5   23.49    0.91
  -1  11  -5   22.74    1.15
  -1  11  -5   21.40    1.08
   1  11   5   25.26    0.86
   2 -11   5   82.05    1.58
  -2 -11  -5   85.06    2.05
  -2 -11  -5   84.65    2.24
   2 -11   5   86.84    2.35
   2 -11   5   83.24    2.20
   2 -11   5   81.60    1.58
  -2  11  -5   86.09    2.49
  -2  11  -5   82.80    2.30
   2  11   5   85.17    2.50
   2  11   5   84.31    2.01
   2  11   5   85.19    2.02
   2  11   5   83.96    2.02
   2  11   5   85.22    2.04
   3 -11   5   17.55    0.73
   3 -11   5   17.85    1.19
   3 -11   5   17.28    1.04
  -3  11  -5   18.37    1.06
   3  11   5   17.92    1.02
   3  11   5   19.85    1.02
   3  11   5   18.60    1.20
   3  11   5   18.99    1.04
   3  11   5   18.63    0.98
   3  11   5   18.40    0.93
   4 -11   5   22.58    1.36
   4 -11   5   22.80    0.92
   4 -11   5   22.74    0.93
   4  11   5   20.45    1.25
   4  11   5   23.92    1.15
   4  11   5   20.28    1.09
   4  11   5   23.65    1.23
   4  11   5   23.28    1.32
   4  11   5   23.43    1.20
   5 -11   5    1.78    0.50
   5 -11   5    1.24    0.45
   5 -11   5    1.20    0.72
  -5  11  -5    2.02    0.64
   5  11   5    1.15    0.62
   5  11   5    2.02    0.64
   5  11   5    2.00    0.58
   6 -11   5    2.76    0.64
   6 -11   5    2.02    0.81
   6  11   5    1.36    0.62
   6  11   5    1.58    0.73
   6  11   5    3.03    0.71
  -6  11  -5    3.44    0.80
   6 -12  -5    2.08    0.52
   6 -12  -5    5.42    0.81
   6 -12  -5    3.33    0.91
  -6  12   5    1.96    0.47
   6  12  -5    1.75    0.75
   5 -12  -5   17.39    1.33
   5 -12  -5   16.32    1.07
   5 -12  -5   13.99    0.75
   5  12  -5   14.37    1.21
   5  12  -5   15.40    0.55
   5  12  -5   16.91    0.91
   5  12  -5   14.04    0.99
   5  12  -5   15.81    0.57
   4 -12  -5   14.66    0.89
   4 -12  -5   16.40    1.16
   4 -12  -5   15.48    0.61
   4  12  -5   15.63    0.69
  -4  12   5   14.29    1.04
   4  12  -5   16.23    0.77
   4  12  -5   14.88    0.68
   4  12  -5   15.56    0.77
   4  12  -5   15.97    1.15
  -4  12   5   16.35    0.62
   3 -12  -5   -0.12    0.53
   3 -12  -5    0.00    0.38
   3 -12  -5    0.37    0.18
   3  12  -5    0.18    0.35
   3  12  -5   -0.09    0.25
  -3  12   5    0.51    0.38
   3  12  -5    0.03    0.52
   3  12  -5    0.62    0.28
  -2 -12   5    8.49    0.88
   2 -12  -5    7.49    0.63
   2 -12  -5    6.94    0.85
  -2 -12   5    7.09    0.66
   2  12  -5    7.44    0.83
   2  12  -5    8.22    0.28
  -2  12   5    6.77    0.62
  -2  12   5    8.45    0.79
   2  12  -5    7.23    0.66
   1 -12  -5   10.41    0.65
   1 -12  -5   12.03    0.97
  -1 -12   5   12.94    0.80
  -1  12   5   11.87    0.40
   1  12  -5   11.39    0.90
   1  12  -5   11.11    0.83
  -1  12   5   10.99    0.65
   0 -12  -5    4.47    0.50
   0 -12  -5    3.28    0.68
   0 -12   5    4.63    0.64
   0 -12   5    5.14    0.71
   0  12   5    3.80    0.65
   0  12  -5    4.09    0.63
   0  12   5    4.12    0.42
   0  12   5    4.26    0.48
   0  12   5    5.03    0.45
  -1 -12  -5    3.64    0.66
   1 -12   5    3.12    0.65
  -1 -12  -5    2.64    0.46
   1 -12   5    4.39    0.65
   1  12   5    3.80    0.64
  -1  12  -5    3.10    0.63
   1  12   5    3.18    0.44
  -1  12  -5    3.38    0.64
   1  12   5    3.06    0.44
   1  12   5    2.92    0.47
   2 -12   5    0.60    0.58
   2 -12   5    0.52    0.15
   2 -12   5    0.38    0.51
  -2 -12  -5    0.85    0.52
   2  12   5    0.00    0.38
   2  12   5    0.63    0.47
   2  12   5    0.23    0.41
   2  12   5    0.56    0.34
  -2  12  -5    0.57    0.51
   2  12   5    0.25    0.39
   3 -12   5    0.23    0.60
   3 -12   5    0.09    0.26
   3 -12   5   -0.04    0.46
   3 -12   5    0.41    0.28
  -3  12  -5   -0.34    0.53
   3  12   5    0.13    0.47
   3  12   5    0.55    0.53
   3  12   5    0.61    0.48
   3  12   5   -0.05    0.49
   3  12   5    0.09    0.43
   4 -12   5    6.02    0.59
   4 -12   5    5.63    0.94
   4 -12   5    5.26    0.54
  -4  12  -5    5.07    0.77
   5 -12   5    2.10    0.50
   5 -12   5    1.11    0.75
   5 -12   5    1.17    0.46
  -5  12  -5    1.79    0.68
   5  12   5    2.69    0.66
   5  12   5    1.75    0.60
   5  12   5    1.72    0.65
   6 -12   5    2.46    0.86
   6  12   5    2.17    0.71
   6  12   5    3.21    0.76
   6  12   5    1.92    0.87
  -6  12  -5    1.82    0.78
   6 -13  -5    2.54    0.93
   6 -13  -5    1.99    0.51
   6 -13  -5    2.23    0.66
   6  13  -5    3.05    0.63
   6  13  -5    2.27    0.82
  -6  13   5    1.83    0.46
   5 -13  -5    0.13    0.63
   5 -13  -5   -0.74    0.53
   5 -13  -5   -0.09    0.29
   5  13  -5    0.43    0.45
   5  13  -5   -0.10    0.41
   5  13  -5    0.49    0.27
   5  13  -5    0.11    0.63
   5  13  -5    0.18    0.25
   4 -13  -5    0.43    0.59
   4 -13  -5    0.46    0.46
   4 -13  -5    0.87    0.26
  -4  13   5    0.59    0.26
   4  13  -5    0.86    0.60
   4  13  -5    0.38    0.33
   4  13  -5    0.51    0.35
   3 -13  -5    3.35    0.52
  -3 -13   5    2.81    0.48
   3 -13  -5    2.61    0.70
   3 -13  -5    2.97    0.25
   3  13  -5    3.10    0.48
   3  13  -5    3.43    0.36
   3  13  -5    2.95    0.67
   3  13  -5    3.20    0.34
  -3  13   5    3.32    0.51
  -2 -13   5   69.30    2.09
   2 -13  -5   71.19    1.76
  -2 -13   5   71.88    1.86
   2 -13  -5   74.08    2.24
  -2  13   5   70.57    1.73
   2  13  -5   71.71    1.87
   2  13  -5   70.13    2.12
  -1 -13   5    1.29    0.52
   1 -13  -5    1.57    0.39
  -1  13   5    1.51    0.23
  -1  13   5    1.40    0.23
   1  13  -5    1.05    0.50
   1  13  -5    1.71    0.58
  -1  13   5    1.40    0.40
   0 -13  -5    1.74    0.41
   0 -13   5    1.00    0.49
   0 -13  -5    1.32    0.61
   0 -13   5    1.33    0.54
   0  13   5    1.86    0.34
   0  13   5    1.03    0.38
   0  13  -5    0.59    0.56
   0  13  -5    1.07    0.60
   0  13   5    1.18    0.31
  -1 -13  -5    9.73    0.92
  -1 -13  -5    9.37    0.68
   1 -13   5    9.22    0.80
   1 -13   5   10.97    0.95
  -1  13  -5   11.46    0.92
  -1  13  -5    9.61    0.91
   1  13   5   10.06    1.02
   1  13   5    9.27    0.65
   1  13   5    9.34    0.65
  -2 -13  -5   48.41    1.76
   2 -13   5   45.77    1.64
   2 -13   5   48.63    1.81
   2  13   5   52.11    1.52
   2  13   5   45.10    1.43
   2  13   5   49.96    1.47
   2  13   5   50.90    1.84
  -2  13  -5   48.67    1.68
   3 -13   5   55.87    2.03
   3 -13   5   54.05    1.24
   3 -13   5   52.21    1.23
   3  13   5   54.71    1.68
   3  13   5   54.83    1.67
  -3  13  -5   54.19    1.90
   3  13   5   54.93    1.73
   3  13   5   62.33    2.24
   3  13   5   56.06    1.75
   4 -13   5   54.27    2.11
   4 -13   5   51.64    1.38
   4 -13   5   52.75    1.41
  -4  13  -5   53.10    1.89
   4  13   5   47.30    2.18
   4  13   5   50.73    1.77
   4  13   5   55.57    1.90
   5 -13   5    2.87    0.53
   5  13   5    3.03    0.72
   5  13   5    2.75    0.66
   5  13   5    2.34    0.73
  -5  13  -5    1.94    0.71
   6 -14  -5    3.85    0.71
   6 -14  -5    3.33    0.91
   6  14  -5    4.14    0.65
   6  14  -5    2.88    0.87
   5 -14  -5    0.42    0.68
  -5  14   5    0.25    0.33
   5  14  -5   -0.14    0.44
   5  14  -5    0.29    0.68
   5  14  -5    0.47    0.41
   5  14  -5   -0.04    0.27
   4 -14  -5   10.95    1.09
   4 -14  -5    9.35    0.80
   4 -14  -5    7.21    0.41
   4  14  -5    7.49    0.64
  -4  14   5    8.14    0.42
   4  14  -5    8.53    0.57
   4  14  -5    8.21    0.60
   4  14  -5    9.87    1.04
   4  14  -5    8.62    0.63
  -4  14   5    7.84    0.75
   3 -14  -5    0.83    0.40
   3 -14  -5    0.83    0.15
   3 -14  -5   -0.04    0.57
  -3 -14   5    0.38    0.41
   3  14  -5    0.62    0.24
   3  14  -5    0.51    0.58
  -3  14   5    0.31    0.38
   3  14  -5    0.02    0.38
   3  14  -5    0.83    0.24
   2 -14  -5    1.81    0.68
   2 -14  -5    0.48    0.37
  -2 -14   5    0.22    0.46
   2  14  -5    0.88    0.48
  -2  14   5    0.89    0.37
   1 -14  -5   13.54    0.74
   1 -14  -5   12.31    1.06
  -1 -14   5   12.87    0.94
  -1 -14   5   13.13    0.96
  -1  14   5   13.24    0.48
   1  14  -5   15.48    1.12
  -1  14   5   13.87    0.72
  -1  14   5   14.52    0.49
   0 -14   5    3.55    0.72
   0 -14   5    4.79    0.72
   0 -14  -5    5.13    0.54
   0 -14  -5    4.63    0.80
   0  14   5    4.36    0.44
   0  14   5    4.55    0.52
   0  14  -5    4.58    0.76
   0  14   5    4.26    0.46
   0  14  -5    4.18    0.67
   1 -14   5    0.36    0.48
  -1 -14  -5    0.62    0.56
   1 -14   5    1.35    0.76
  -1 -14  -5    0.17    0.38
   1  14   5    1.02    0.39
   1  14   5    0.34    0.35
  -1  14  -5    0.62    0.53
   1  14   5    0.39    0.35
   2 -14   5    2.63    0.66
  -2 -14  -5    2.47    0.64
   2 -14   5    3.04    0.76
  -2  14  -5    3.17    0.98
   2  14   5    2.79    0.50
   2  14   5    3.74    0.52
   2  14   5    2.62    0.50
   2  14   5    3.12    0.52
   3 -14   5    5.66    0.35
   3 -14   5    7.07    0.99
   3 -14   5    5.52    0.37
  -3  14  -5    7.50    0.90
   3  14   5    5.83    0.69
   3  14   5    7.76    0.75
   3  14   5    5.89    0.66
   3  14   5    6.18    0.75
   4 -14   5   13.90    0.68
   4 -14   5   18.26    1.38
   4 -14   5   14.98    0.73
   4  14   5   13.11    1.11
  -4  14  -5   15.09    1.16
   4  14   5   15.07    1.03
   4  14   5   14.65    1.10
   5 -14   5    2.80    0.91
   5 -14   5    5.51    0.85
   5  14   5    4.55    0.88
   5  14   5    3.74    0.78
   5  14   5    3.81    0.69
  -5  14  -5    2.99    0.73
   5 -15  -5    2.92    0.60
   5 -15  -5    3.28    0.88
   5  15  -5    2.71    0.53
   5  15  -5    2.61    0.43
  -4 -15   5    0.59    0.37
   4 -15  -5    0.89    0.20
   4 -15  -5    0.58    0.44
   4 -15  -5    0.07    0.67
   4  15  -5    0.00    0.61
  -4  15   5    1.21    0.45
   4  15  -5    0.32    0.29
   4  15  -5    0.34    0.37
   3 -15  -5   23.75    0.99
  -3 -15   5   22.42    1.01
   3 -15  -5   21.12    1.39
  -3  15   5   22.48    0.95
   3  15  -5   24.30    1.35
   3  15  -5   22.20    1.03
   3  15  -5   22.36    0.53
   2 -15  -5   52.72    1.43
  -2 -15   5   49.63    1.63
   2 -15  -5   52.67    2.00
   2  15  -5   50.00    1.84
  -2  15   5   50.21    1.41
   1 -15  -5   26.61    1.43
   1 -15  -5   26.14    0.96
  -1 -15   5   26.88    1.26
   1  15  -5   24.44    1.18
  -1  15   5   25.23    0.69
  -1  15   5   25.52    0.95
  -1  15   5   25.96    0.69
   0 -15  -5    8.39    0.66
   0 -15  -5    8.37    0.98
   0  15   5    9.49    0.57
   0  15  -5    8.45    0.97
   0  15   5    9.50    0.65
   0  15   5    9.17    0.58
  -1 -15  -5    0.34    0.58
   1 -15   5    1.68    0.64
  -1 -15  -5    1.24    0.40
   1  15   5    0.95    0.41
  -1  15  -5    0.65    0.62
   1  15   5    1.43    0.39
   1  15   5    1.31    0.38
  -2 -15  -5   34.58    1.53
   2 -15   5   31.72    1.65
   2  15   5   32.21    1.22
   2  15   5   32.11    1.19
   2  15   5   34.02    1.44
   2  15   5   35.47    1.24
  -2  15  -5   34.20    1.69
   3 -15   5   14.95    1.29
   3  15   5   14.22    0.89
   3  15   5   16.32    0.98
  -3  15  -5   17.31    1.18
   3  15   5   17.37    0.98
   3  15   5   15.93    1.01
   3  15   5   16.55    1.19
   4 -15   5   39.59    2.21
   4 -15   5   33.39    1.06
  -4  15  -5   35.58    1.62
   4  15   5   34.22    1.54
   4  15   5   35.46    1.44
   4  15   5   35.81    1.65
   5 -16  -5    0.39    0.74
   4 -16  -5    3.37    1.02
   4 -16  -5    2.80    0.52
  -4 -16   5    4.55    0.57
   4  16  -5    3.00    0.51
   4  16  -5    4.02    0.45
   4  16  -5    3.80    0.84
   3 -16  -5    0.75    0.40
   3 -16  -5    0.89    0.70
  -3 -16   5    0.55    0.44
  -3  16   5    0.27    0.37
   3  16  -5    1.90    0.69
  -2 -16   5    3.43    0.66
   2 -16  -5    2.80    0.44
   2 -16  -5    3.32    0.86
  -2  16   5    2.55    0.43
   2  16  -5    3.72    0.63
   2  16  -5    4.22    0.83
   1 -16  -5    3.35    0.81
  -1  16   5    3.84    0.47
  -1  16   5    3.65    0.33
  -1  16   5    4.44    0.36
   1  16  -5    3.19    0.74
   0 -16   5   10.97    0.99
   0 -16  -5   10.41    0.65
   0 -16  -5   10.19    1.07
   0  16  -5    9.33    0.97
   0  16   5    9.52    0.65
   0  16   5    9.51    0.61
   1 -16   5    0.11    0.58
  -1 -16  -5    0.71    0.58
   1  16   5    0.52    0.35
  -1  16  -5    1.01    0.89
   1  16   5    0.35    0.35
   1  16   5   -0.14    0.37
   1  16   5    0.49    0.38
   2 -16   5   -0.18    0.59
  -2 -16  -5    0.69    0.55
   2  16   5    0.74    0.40
  -2  16  -5    0.17    0.60
   2  16   5   -0.01    0.32
   3 -16   5    2.56    0.82
  -3  16  -5    1.85    0.60
   3  16   5    0.82    0.59
   3  16   5    0.67    0.57
   3  16   5    1.45    0.51
   4 -16   5    1.73    0.81
  -4  16  -5    2.11    0.62
   4  16   5    1.22    0.58
   4  16   5    0.33    0.56
   4  16   5    0.05    0.57
  -4 -17   5    0.55    0.33
   4 -17  -5    0.83    0.71
   4 -17  -5    0.88    0.40
   3 -17  -5    0.79    0.76
   3 -17  -5    0.12    0.34
  -3 -17   5   -0.71    0.39
   3  17  -5    0.52    0.46
  -3  17   5    0.49    0.34
   2 -17  -5   14.59    0.75
   2 -17  -5   15.08    1.33
   2  17  -5   14.16    1.24
  -2  17   5   14.47    0.75
  -1 -17   5    0.08    0.55
   1 -17  -5    0.23    0.32
   1 -17  -5   -0.05    0.70
   1  17  -5   -0.23    0.64
  -1  17   5    0.34    0.18
  -1  17   5    0.62    0.21
  -1  17   5   -0.58    0.30
   0 -17  -5    1.94    0.39
   0 -17  -5    0.36    0.66
   0 -17   5    2.03    0.67
   0  17  -5    2.53    0.76
   0  17   5    1.50    0.36
   0  17   5    0.77    0.36
  -1 -17  -5   24.19    1.51
   1 -17   5   21.19    1.46
   1  17   5   23.56    0.94
   1  17   5   21.20    0.97
  -1  17  -5   23.42    1.37
   1  17   5   23.66    0.95
   1  17   5   20.34    0.90
  -2 -17  -5   12.26    1.13
   2 -17   5   11.37    1.19
   2  17   5   11.11    0.74
  -2  17  -5   11.16    1.09
   2  17   5   11.63    0.93
   2  17   5   13.05    0.89
   3 -17   5   44.44    2.03
   3  17   5   44.71    1.65
   3  17   5   42.89    1.50
  -3  17  -5   45.78    1.80
   3  17   5   42.95    1.83
   3  17   5   43.42    1.47
   3 -18  -5    1.17    0.84
   3  18  -5   -0.47    0.59
   2 -18  -5   11.85    1.28
  -2 -18   5   14.42    1.05
   2  18  -5   12.67    1.29
  -2  18   5   10.87    0.69
  -1 -18   5   13.20    1.07
  -1  18   5   14.17    0.45
  -1  18   5   14.13    0.70
   1  18  -5   12.66    1.24
   0 -18   5   13.21    1.14
   0 -18  -5   14.16    1.36
   0  18  -5   12.51    1.20
   0  18   5   11.21    0.68
   0  18   5   10.68    0.66
  -1 -18  -5    0.12    0.68
   1 -18   5    0.85    0.66
  -1  18  -5    0.75    0.65
   1  18   5   -0.27    0.34
   1  18   5   -0.54    0.31
   1  18   5   -0.41    0.40
  -2 -18  -5    4.03    0.87
   2 -18   5    3.65    0.89
   2  18   5    3.58    0.61
   2  18   5    3.58    0.78
  -2  18  -5    4.60    0.82
  -1 -19   5    7.05    0.91
   1  19  -5    7.37    1.00
   0 -19  -5    1.58    0.78
   0 -19   5    2.07    0.73
   0  19  -5    1.49    0.75
   8   0  -6   24.42    1.51
  -8   0   6   25.75    0.96
   8   0  -6   23.34    0.94
   8   0  -6   22.19    1.43
   7   0  -6    0.00    0.55
   7   0  -6    0.87    0.55
  -7   0   6    0.33    0.34
   6   0  -6   54.23    2.77
   6   0  -6   62.29    1.88
   6   0  -6   58.57    1.40
   6   0  -6   57.49    1.80
  -6   0   6   57.36    1.41
   5   0  -6    0.08    0.38
   5   0  -6   -0.44    0.24
   5   0  -6   -0.69    0.42
  -5   0   6   -0.33    0.25
   5   0  -6    0.00    0.40
   4   0  -6  188.07    3.62
  -4   0   6  190.68    3.26
   4   0  -6  180.37    3.57
   4   0  -6  186.09    3.24
   4   0  -6  193.11    3.70
  -4   0   6  186.57    3.66
  -3   0   6    0.03    0.29
   3   0  -6   -0.05    0.32
  -3   0   6    0.14    0.34
  -3   0   6   -0.04    0.18
   3   0  -6    0.10    0.19
   3   0  -6   -0.22    0.31
   2   0  -6  120.49    2.32
   2   0  -6  121.39    2.18
  -2   0   6  121.94    2.18
   2   0  -6  123.16    2.40
  -2   0   6  127.05    2.40
  -2   0   6  121.24    2.32
   1   0  -6   -0.03    0.21
  -1   0   6    0.01    0.23
  -1   0   6    0.52    0.21
  -1   0   6   -0.30    0.18
   1   0  -6   -0.05    0.24
  -1   0   6    0.19    0.23
   0   0   6    0.97    0.29
   0   0  -6    1.66    0.30
   0   0  -6    0.63    0.26
   0   0   6    1.02    0.26
   0   0  -6    1.12    0.27
  -1   0  -6   -0.25    0.28
   1   0   6    0.03    0.26
   1   0   6   -0.03    0.19
   1   0   6    0.12    0.32
  -1   0  -6    0.15    0.29
  -1   0  -6    0.09    0.27
  -2   0  -6  354.80    6.32
   2   0   6  360.07    6.25
   2   0   6  375.74    6.38
   2   0   6  361.91    6.31
  -3   0  -6   -0.03    0.33
   3   0   6   -0.39    0.37
  -3   0  -6   -0.06    0.29
   3   0   6   -0.42    0.28
   3   0   6    0.21    0.36
   3   0   6   -0.04    0.35
   4   0   6   16.53    0.90
   4   0   6   18.12    0.98
   4   0   6   15.99    0.95
   4   0   6   17.45    1.11
  -4   0  -6   17.54    1.01
  -4   0  -6   15.92    0.91
  -5   0  -6    0.58    0.56
   5   0   6    0.13    0.46
   5   0   6    0.27    0.60
  -5   0  -6   -0.36    0.44
  -6   0  -6   57.93    2.07
   6   0   6   55.39    1.94
   6   0   6   50.84    1.89
  -7   0  -6    0.48    0.67
   7   0   6    0.09    0.62
   7   0   6   -0.44    0.59
   8  -1  -6    0.12    0.66
  -8  -1   6    0.52    0.32
   8  -1  -6    0.30    0.68
   8  -1  -6    0.41    0.40
   8   1  -6    0.06    0.60
  -8   1   6   -0.06    0.38
   8   1  -6   -0.01    0.65
   7  -1  -6   18.87    1.24
   7  -1  -6   18.51    0.89
   7  -1  -6   20.06    1.27
  -7  -1   6   18.13    1.03
  -7   1   6   18.43    0.87
   7   1  -6   20.87    1.28
   7   1  -6   20.98    1.25
   7   1  -6   19.29    0.75
  -6  -1   6   -0.53    0.25
   6  -1  -6   -0.26    0.47
   6  -1  -6   -0.04    0.46
   6  -1  -6   -0.48    0.38
   6   1  -6    0.06    0.27
   6   1  -6    0.24    0.52
   6   1  -6    0.39    0.48
  -6   1   6   -0.50    0.35
  -5  -1   6    5.94    0.80
   5  -1  -6    5.38    0.52
  -5  -1   6    5.58    0.38
   5  -1  -6    4.94    0.68
   5  -1  -6    5.54    0.64
   5  -1  -6    5.94    0.65
   5   1  -6    6.09    0.70
  -5   1   6    5.53    0.53
   5   1  -6    5.82    0.39
   5   1  -6    6.80    0.71
   5   1  -6    6.51    0.71
   4  -1  -6    0.86    0.41
   4  -1  -6    1.01    0.37
  -4  -1   6    0.71    0.20
  -4  -1   6    0.78    0.37
   4  -1  -6    0.62    0.26
   4  -1  -6    0.66    0.34
   4   1  -6    0.77    0.35
   4   1  -6    0.95    0.40
  -4   1   6    0.77    0.28
   4   1  -6    1.14    0.40
   4   1  -6    0.97    0.19
  -4   1   6    1.07    0.40
  -3  -1   6   86.72    1.91
  -3  -1   6   86.75    1.53
   3  -1  -6   87.45    1.95
   3  -1  -6   87.56    1.70
  -3  -1   6   85.22    1.89
   3  -1  -6   83.70    1.80
   3  -1  -6   84.90    1.83
  -3   1   6   85.12    1.69
   3   1  -6   88.62    1.96
  -3   1   6   84.49    1.92
   3   1  -6   86.65    1.91
  -2  -1   6   27.36    0.85
  -2  -1   6   28.05    0.64
   2  -1  -6   27.29    0.78
  -2  -1   6   27.15    0.64
   2  -1  -6   27.21    0.88
  -2  -1   6   27.31    0.84
   2  -1  -6   27.85    0.75
  -2   1   6   27.74    0.77
  -2   1   6   27.88    1.02
   2   1  -6   28.39    0.86
   2   1  -6   26.12    0.84
  -2   1   6   26.75    0.74
   0  -1   6   31.88    0.88
   0  -1   6   31.98    0.85
   0  -1  -6   30.94    0.88
   0  -1  -6   31.47    0.84
   0  -1  -6   31.95    0.90
   0  -1   6   32.70    0.90
   0   1  -6   29.69    0.84
   0   1  -6   31.39    0.90
   0   1   6   31.39    0.88
   0   1   6   31.77    0.90
   0   1   6   32.80    0.84
   0   1  -6   31.92    0.86
   1  -1   6  252.73    4.49
  -1  -1  -6  249.86    4.51
   1  -1   6  259.24    4.50
   1  -1   6  254.48    4.41
  -1  -1  -6  251.68    4.42
  -1  -1  -6  247.87    4.45
  -1   1  -6  253.42    4.41
   1   1   6  254.91    4.46
   1   1   6  252.85    4.50
   1   1   6  257.02    4.44
  -1   1  -6  256.31    4.49
  -1   1  -6  251.44    4.48
   2  -1   6  256.92    4.66
  -2  -1  -6  241.45    4.85
   2  -1   6  256.16    4.67
  -2  -1  -6  255.08    4.61
  -2  -1  -6  257.62    4.65
   2  -1   6  257.07    4.56
  -2   1  -6  260.96    4.70
   2   1   6  254.04    4.59
   2   1   6  260.90    4.68
  -2   1  -6  254.55    4.65
  -2   1  -6  259.17    4.82
   2   1   6  253.30    4.62
  -3  -1  -6  127.64    2.75
   3  -1   6  130.63    2.72
  -3  -1  -6  132.23    2.80
   3  -1   6  127.55    2.78
   3  -1   6  128.04    2.69
   3  -1   6  130.32    2.80
   3   1   6  127.73    2.71
   3   1   6  129.58    2.77
   3   1   6  130.90    2.78
  -3   1  -6  125.03    2.75
   3   1   6  128.35    2.74
  -3   1  -6  126.69    2.79
   4  -1   6   20.65    1.23
   4  -1   6   19.13    0.95
  -4  -1  -6   17.56    1.02
   4  -1   6   19.39    1.17
  -4  -1  -6   19.69    0.97
  -4   1  -6   19.85    1.05
   4   1   6   18.48    0.93
   4   1   6   19.22    1.02
   4   1   6   20.18    1.03
  -4   1  -6   19.40    1.00
   4   1   6   19.94    0.96
   5  -1   6   38.40    1.47
   5  -1   6   42.74    1.54
  -5  -1  -6   40.08    1.47
  -5  -1  -6   42.67    1.67
   5  -1   6   40.21    1.56
  -5   1  -6   39.91    1.50
   5   1   6   41.21    1.54
  -5   1  -6   43.11    1.89
   5   1   6   44.25    1.61
   6  -1   6   10.09    1.04
   6  -1   6    9.90    0.99
  -6  -1  -6    9.94    1.04
   6   1   6   11.74    1.13
   6   1   6    8.68    0.98
  -6   1  -6    9.19    1.01
   7  -1   6   -0.26    0.62
   7  -1   6    0.97    0.76
  -7  -1  -6   -0.20    0.67
   7   1   6   -0.74    0.60
   7   1   6    0.31    0.67
  -7   1  -6    0.50    0.70
  -8  -2   6    5.42    0.44
   8  -2  -6    5.83    1.12
   8  -2  -6    5.56    0.92
   8   2  -6    5.00    0.93
  -8   2   6    4.93    0.63
   8   2  -6    5.20    0.43
   8   2  -6    3.98    0.85
   7  -2  -6    1.98    0.46
  -7  -2   6    2.32    0.32
   7  -2  -6    2.39    0.63
   7  -2  -6    2.90    0.73
  -7   2   6    2.77    0.55
   7   2  -6    1.98    0.31
   7   2  -6    3.36    0.71
   7   2  -6    2.66    0.76
  -6  -2   6    0.10    0.22
   6  -2  -6   -0.22    0.37
   6  -2  -6   -0.09    0.45
   6   2  -6    0.54    0.57
   6   2  -6    1.38    0.65
  -6   2   6    0.31    0.42
   6   2  -6   -0.94    0.50
   6   2  -6   -0.16    0.21
   5  -2  -6    7.73    0.65
  -5  -2   6    7.84    0.33
   5  -2  -6    7.75    0.69
   5  -2  -6    6.32    0.59
   5  -2  -6    6.85    0.71
  -5   2   6    7.65    0.61
   5   2  -6    7.50    0.75
  -5   2   6    6.03    0.79
   5   2  -6    7.30    0.72
   4  -2  -6  292.86    5.03
   4  -2  -6  276.22    5.10
  -4  -2   6  294.54    4.60
   4  -2  -6  296.77    5.32
  -4  -2   6  287.00    5.25
   4   2  -6  291.82    5.28
  -4   2   6  288.01    5.02
   4   2  -6  281.92    5.27
   4   2  -6  293.36    5.33
   4   2  -6  286.12    4.58
  -4   2   6  298.26    5.33
   3  -2  -6    2.23    0.34
   3  -2  -6    2.35    0.34
   3  -2  -6    2.37    0.35
  -3  -2   6    4.57    0.49
  -3  -2   6    3.86    0.48
   3  -2  -6    3.02    0.40
  -3   2   6    3.01    0.45
  -3   2   6    2.72    0.36
  -2  -2   6    3.75    0.24
  -2  -2   6    4.44    0.42
   2  -2  -6    4.16    0.36
   2  -2  -6    4.00    0.38
  -2  -2   6    3.89    0.28
  -2  -2   6    3.90    0.44
   2  -2  -6    3.92    0.44
  -2   2   6    3.71    0.41
   2   2  -6    4.09    0.44
  -2   2   6    3.35    0.34
  -2   2   6    4.18    0.50
   2   2  -6    3.44    0.38
   1  -2  -6    1.00    0.28
   1  -2  -6    0.87    0.28
  -1  -2   6    1.56    0.28
  -1  -2   6    1.05    0.29
  -1  -2   6    0.97    0.23
   1  -2  -6    0.65    0.20
  -1   2   6    1.31    0.30
  -1   2   6    0.82    0.19
   1   2  -6    0.91    0.25
  -1   2   6    0.67    0.25
   1   2  -6    0.36    0.20
   1   2  -6    1.15    0.31
   0  -2   6  133.49    2.47
   0  -2   6  127.83    2.39
   0  -2   6  129.09    2.52
   0  -2  -6  131.73    2.50
   0  -2  -6  133.60    2.36
   0   2   6  133.16    2.36
   0   2   6  131.05    2.51
   0   2  -6  127.43    2.40
   0   2  -6  133.90    2.54
   0   2   6  132.12    2.52
   0   2  -6  129.00    2.44
   0   2   6  127.36    2.48
   1  -2   6   67.90    1.49
  -1  -2  -6   70.98    1.58
  -1  -2  -6   68.96    1.51
   1  -2   6   69.52    1.61
  -1   2  -6   69.95    1.62
   1   2   6   68.76    1.62
  -1   2  -6   68.47    1.62
   1   2   6   70.93    1.52
  -1   2  -6   67.29    1.49
   2  -2   6  390.93    6.83
  -2  -2  -6  382.45    6.78
  -2  -2  -6  394.80    6.82
   2  -2   6  400.86    6.71
   2  -2   6  391.40    6.69
  -2  -2  -6  400.28    6.80
   2  -2   6  401.77    6.86
  -2   2  -6  388.85    6.83
   2   2   6  390.81    6.82
  -2   2  -6  399.04    6.71
  -2   2  -6  392.53    6.84
   2   2   6  388.17    6.75
   2   2   6  393.10    6.78
   3  -2   6    0.97    0.35
   3  -2   6    1.17    0.37
   3  -2   6    1.39    0.47
  -3  -2  -6    1.29    0.42
  -3  -2  -6    1.15    0.39
   3  -2   6    1.12    0.38
   3   2   6    1.14    0.42
   3   2   6    0.69    0.39
  -3   2  -6    1.67    0.47
   3   2   6    1.40    0.41
  -3   2  -6    1.33    0.43
   3   2   6    1.44    0.40
   4  -2   6    5.70    0.63
   4  -2   6    4.86    0.63
  -4  -2  -6    5.31    0.70
  -4  -2  -6    4.96    0.62
   4   2   6    5.20    0.61
   4   2   6    4.73    0.64
  -4   2  -6    3.95    0.62
   4   2   6    4.61    0.65
  -4   2  -6    4.95    0.64
  -5  -2  -6    1.78    0.73
   5  -2   6    0.88    0.51
   5  -2   6    1.18    0.60
   5  -2   6    0.37    0.45
  -5  -2  -6    1.13    0.50
   5   2   6    1.11    0.56
  -5   2  -6    1.94    0.55
  -6  -2  -6   96.91    2.79
   6  -2   6   97.62    2.67
   6  -2   6   95.73    2.73
   6   2   6   95.40    2.69
   6   2   6   98.31    2.69
  -6   2  -6   95.38    2.75
   7  -2   6    0.04    0.78
  -7  -2  -6   -0.08    0.64
   7  -2   6   -0.87    0.57
   7   2   6   -0.04    0.63
   7   2   6    0.03    0.66
  -7   2  -6    0.16    0.66
   8  -3  -6    0.85    0.50
   8  -3  -6    0.72    0.83
   8  -3  -6    0.03    0.64
   8   3  -6    1.01    0.70
   8   3  -6    0.81    0.18
  -8   3   6    0.19    0.47
   8   3  -6   -0.06    0.65
   7  -3  -6   14.65    0.88
   7  -3  -6   14.77    1.17
   7   3  -6   13.31    0.42
   7   3  -6   14.62    1.16
  -7   3   6   13.41    0.88
   7   3  -6   15.56    1.15
   6  -3  -6    3.14    0.56
   6  -3  -6    2.67    0.59
   6  -3  -6    3.49    0.83
   6  -3  -6    3.38    0.66
   6   3  -6    2.69    0.18
  -6   3   6    1.97    0.52
   6   3  -6    2.73    0.69
  -5  -3   6   10.14    0.79
[truncated: 1,743,231 more chars]
